# Supplementary material for: Exploration of the Mechanism of Salvianolic Acid for Injection Against Ischemic Stroke: A Research Based on Computational Prediction and Experimental Validation
Source: Front Pharmacol. 2022 May 25;13:894427. doi: 10.3389/fphar.2022.894427 (PMC9175744; doi:10.3389/fphar.2022.894427)
Supplement: Supplementary file 1 [file Table2.xlsx]

## Sheet: Supplementary methods
Protocol for PTGS1 (COX1) 1.Compound(cmpd) information Stock concentration (mg/ml)：1.00 2. Assay Procedure 2.1 Preparation of 1x Reaction Buffer: 50mM Tris-HCl (pH 8.0) with 3mM EDTA. 2.2 Compound screening: a) Prepare 4x serial dilution test compounds in reaction buffer. b) Prepare 4x COX1 in 1x reaction buffer. c) Add 4μl COX1 into 384-well plate. d) Add 4μl compound serial dilution into assay …
