# Supplementary material for: Exploration of the Mechanism of Salvianolic Acid for Injection Against Ischemic Stroke: A Research Based on Computational Prediction and Experimental Validation
Source: Front Pharmacol. 2022 May 25;13:894427. doi: 10.3389/fphar.2022.894427 (PMC9175744; doi:10.3389/fphar.2022.894427)
Supplement: Supplementary file 6 [file Table1.xlsx]

## Sheet: TableS1
Supplementary Table 1.Targets of SAFI collected by literature mining.
Symbol	Gene ID	Regulation	Species	Gene Name
APP	351	down	Homo sapiens	amyloid beta precursor protein(APP)
NCF1	653361	down	Homo sapiens	neutrophil cytosolic factor 1(NCF1)
NCF2	4688	down	Homo sapiens	neutrophil cytosolic factor 2(NCF2)
NDUFA10	4705	up	Homo sapiens	NADH:ubiquinone oxidoreductase subunit A10(NDUFA10)
KEAP1	9817	down	Homo sapiens	kelch like ECH associated protein 1(KEAP1)
AQP4	361	down	Homo sapiens	aquaporin 4(AQP4)
HMGB1	3146	down	Homo sapiens	high mobility group box 1(HMGB1)
GLI1	2735	up	Homo sapiens	GLI family zinc finger 1(GLI1)
ENO2	2026	down	Homo sapiens	enolase 2(ENO2)
MPO	4353	down	Homo sapiens	myeloperoxidase(MPO)
TNF	7124	down	Homo sapiens	tumor necrosis factor(TNF)
ICAM1	3383	down	Homo sapiens	intercellular adhesion molecule 1(ICAM1)
PIDD1	55367	down	Homo sapiens	p53-induced death domain protein 1(PIDD1)
SHH	6469	up	Homo sapiens	sonic hedgehog(SHH)
CASP12	100506742	down	Homo sapiens	caspase 12 (gene/pseudogene)(CASP12)
CASP8	841	down	Homo sapiens	caspase 8(CASP8)
CASP3	836	down	Homo sapiens	caspase 3(CASP3)
CASP2	835	down	Homo sapiens	caspase 2(CASP2)
AKT1	207	down	Homo sapiens	AKT serine/threonine kinase 1(AKT1)
OLR1	4973	down	Homo sapiens	oxidized low density lipoprotein receptor 1(OLR1)
LBP	3929	down	Homo sapiens	lipopolysaccharide binding protein(LBP)
IL10	3586	up	Homo sapiens	interleukin 10(IL10)
ACVR1	90	down	Homo sapiens	activin A receptor type 1(ACVR1)
EDN1	1906	down	Homo sapiens	endothelin 1(EDN1)
CYBB	1536	down	Homo sapiens	cytochrome b-245 beta chain(CYBB)
NGF	4803	up	Homo sapiens	nerve growth factor(NGF)
SDHA	6389	up	Homo sapiens	succinate dehydrogenase complex flavoprotein subunit A(SDHA)
MMP9	4318	down	Homo sapiens	matrix metallopeptidase 9(MMP9)
SIRT1	23411	up	Homo sapiens	sirtuin 1(SIRT1)
SIRT3	23410	up	Homo sapiens	sirtuin 3(SIRT3)
CLDN5	7122	up	Homo sapiens	claudin 5(CLDN5)
IL1A	3552	down	Homo sapiens	interleukin 1 alpha(IL1A)
CREB1	1385	up	Homo sapiens	cAMP responsive element binding protein 1(CREB1)
IRF3	3661	down	Homo sapiens	interferon regulatory factor 3(IRF3)
TRAF6	7189	down	Homo sapiens	TNF receptor associated factor 6(TRAF6)
IL1B	3553	down	Homo sapiens	interleukin 1 beta(IL1B)
CAT	847	up	Homo sapiens	catalase(CAT)
TLR4	7099	down	Homo sapiens	toll like receptor 4(TLR4)
TP53	7157	down	Homo sapiens	tumor protein p53(TP53)
CRP	1401	down	Homo sapiens	C-reactive protein(CRP)
PRKAA1	5562	up	Homo sapiens	protein kinase AMP-activated catalytic subunit alpha 1(PRKAA1)
CEBPD	1052	down	Homo sapiens	CCAAT/enhancer binding protein delta(CEBPD)
GATA3	2625	down	Homo sapiens	GATA binding protein 3(GATA3)
PTGS2	5743	down	Homo sapiens	prostaglandin-endoperoxide synthase 2(PTGS2)
PLA2G7	7941	down	Homo sapiens	phospholipase A2 group VII(PLA2G7)
AGER	177	down	Homo sapiens	advanced glycosylation end-product specific receptor(AGER)
RELA	5970	down	Homo sapiens	RELA proto-oncogene, NF-kB subunit(RELA)
MAP2	4133	up	Homo sapiens	microtubule associated protein 2(MAP2)
TBX21	30009	down	Homo sapiens	T-box 21(TBX21)
CCL2	6347	down	Homo sapiens	C-C motif chemokine ligand 2(CCL2)
HMOX1	3162	up	Homo sapiens	heme oxygenase 1(HMOX1)
MBP	4155	down	Homo sapiens	myelin basic protein(MBP)
CKB	1152	down	Homo sapiens	creatine kinase B(CKB)
NTRK2	4915	up	Homo sapiens	neurotrophic receptor tyrosine kinase 2(NTRK2)
NQO1	1728	up	Homo sapiens	NAD(P)H quinone dehydrogenase 1(NQO1)
ANGPT2	285	down	Homo sapiens	angiopoietin 2(ANGPT2)
VCAM1	7412	down	Homo sapiens	vascular cell adhesion molecule 1(VCAM1)
CKM	1158	down	Homo sapiens	creatine kinase, M-type(CKM)
ANGPT1	284	up	Homo sapiens	angiopoietin 1(ANGPT1)
IFNB1	3456	down	Homo sapiens	interferon beta 1(IFNB1)
BDNF	627	up	Homo sapiens	brain derived neurotrophic factor(BDNF)
PTCH1	5727	up	Homo sapiens	patched 1(PTCH1)
S100B	6285	down	Homo sapiens	S100 calcium binding protein B(S100B)
MAPK14	1432	down	Homo sapiens	mitogen-activated protein kinase 14(MAPK14)
NFKB1	4790	down	Homo sapiens	nuclear factor kappa B subunit 1(NFKB1)
GFAP	2670	down	Homo sapiens	glial fibrillary acidic protein(GFAP)
SOD1	6647	up	Homo sapiens	superoxide dismutase 1, soluble(SOD1)
VEGFA	7422	up	Homo sapiens	vascular endothelial growth factor A(VEGFA)
SELP	6403	down	Homo sapiens	selectin P(SELP)
TJP1	7082	up	Homo sapiens	tight junction protein 1(TJP1)
OCLN	100506658	up	Homo sapiens	occludin(OCLN)
IL6	3569	down	Homo sapiens	interleukin 6(IL6)
CD40LG	959	down	Homo sapiens	CD40 ligand(CD40LG)
GDNF	2668	up	Homo sapiens	glial cell derived neurotrophic factor(GDNF)
BCL2	596	up	Homo sapiens	BCL2, apoptosis regulator(BCL2)
BAX	581	down	Homo sapiens	BCL2 associated X, apoptosis regulator(BAX)
NFE2L2	4780	up	Homo sapiens	nuclear factor, erythroid 2 like 2(NFE2L2)
MAPK3	5595	down	Homo sapiens	mitogen-activated protein kinase 3(MAPK3)
MAPK1	5594	down	Homo sapiens	mitogen-activated protein kinase 1(MAPK1)

## Sheet: TableS2
Supplementary Table 2.Targets of SAFI's components from HERB database.
Components	Targets	Database
Salvianolic acid B	KITLG	HERB
Salvianolic acid B	ATP2A2	HERB
Salvianolic acid B	EDN1	HERB
Salvianolic acid B	PARP1	HERB
Salvianolic acid B	NOX2	HERB
Salvianolic acid B	NOX4	HERB
Salvianolic acid B	PDGFB	HERB
Salvianolic acid B	NFKB1	HERB
Salvianolic acid B	HMOX1	HERB
Salvianolic acid B	NFE2L2	HERB
Salvianolic acid B	MAP1LC3A	HERB
Salvianolic acid B	ATF6	HERB
Salvianolic acid B	EIF2AK3	HERB
Salvianolic acid B	EIF2A	HERB
Salvianolic acid B	ATF4	HERB
Salvianolic acid B	HSPA5	HERB
Salvianolic acid B	MMP2	HERB
Salvianolic acid B	MMP9	HERB
Salvianolic acid B	SERPINE1	HERB
Salvianolic acid B	TRPC3	HERB
Salvianolic acid B	TRPC6	HERB
Salvianolic acid B	LAMP1	HERB
Salvianolic acid B	CASP3	HERB
Salvianolic acid B	PTGS2	HERB
Salvianolic acid B	MDM2	HERB
Salvianolic acid B	BCL2	HERB
Salvianolic acid B	BCL2L1	HERB
Salvianolic acid B	TP53	HERB
Salvianolic acid B	BAX	HERB
Salvianolic acid B	STAT3	HERB
Salvianolic acid B	IL6	HERB
Salvianolic acid B	CKM	HERB
Salvianolic acid B	AKT1	HERB
Salvianolic acid B	NOS3	HERB
Salvianolic acid B	HSPA4	HERB
Salvianolic acid B	FOS	HERB
Salvianolic acid B	IL1B	HERB
Salvianolic acid B	IL8	HERB
Salvianolic acid B	NOS2	HERB
Salvianolic acid B	CDKN1A	HERB
Salvianolic acid B	MYC	HERB
Salvianolic acid B	MKI67	HERB
Salvianolic acid B	ATG5	HERB
Salvianolic acid B	ATG7	HERB
Salvianolic acid B	ATG12	HERB
Salvianolic acid B	BECN1	HERB
Salvianolic acid B	SQSTM1	HERB
Salvianolic acid B	MTOR	HERB
Salvianolic acid B	ULK1	HERB
Salvianolic acid B	IL1A	HERB
Salvianolic acid B	IL10	HERB
Salvianolic acid B	ALB	HERB
Salvianolic acid B	SOD1	HERB
Salvianolic acid B	PDX1	HERB
Salvianolic acid B	PTGIR	HERB
Salvianolic acid B	ICAM1	HERB
Salvianolic acid B	TGFB1	HERB
Salvianolic acid B	TIMP2	HERB
Salvianolic acid B	ACTA2	HERB
Salvianolic acid B	VIM	HERB
Salvianolic acid B	CCL2	HERB
Salvianolic acid B	TNF	HERB
Salvianolic acid B	FN1	HERB
Salvianolic acid B	SIRT1	HERB
Salvianolic acid B	BDNF	HERB
Salvianolic acid B	NGF	HERB
Salvianolic acid B	APP	HERB
Salvianolic acid B	ADAM10	HERB
Salvianolic acid B	BACE1	HERB
Salvianolic acid B	PSEN1	HERB
Salvianolic acid B	LRP1	HERB
Salvianolic acid B	AGER	HERB
Salvianolic acid B	RELA	HERB
Salvianolic acid B	IKBKB	HERB
Salvianolic acid B	CAT	HERB
Salvianolic acid B	NQO1	HERB
Salvianolic acid B	ROCK1	HERB
Salvianolic acid B	IGFBP3	HERB
Salvianolic acid B	PPARG	HERB
Salvianolic acid B	CEBPA	HERB
Salvianolic acid B	UCP2	HERB
Salvianolic acid B	PFKFB2	HERB
Salvianolic acid B	PPARGC1A	HERB
Salvianolic acid B	FOXO1	HERB
Salvianolic acid B	TLR4	HERB
Salvianolic acid B	IL1	HERB
Salvianolic acid B	GFAP	HERB
Salvianolic acid B	AIF1	HERB
Salvianolic acid B	CD40	HERB
Salvianolic acid B	CASP9	HERB
Salvianolic acid B	VEGFA	HERB
Salvianolic acid B	LEP	HERB
Salvianolic acid B	ETS1	HERB
Salvianolic acid B	PLN	HERB
Salvianolic acid B	ANGPT1	HERB
Salvianolic acid B	CXCL12	HERB
Salvianolic acid B	SRY	HERB
Salvianolic acid B	MAPK1	HERB
Salvianolic acid B	EIF4G1	HERB
Salvianolic acid B	CCND1	HERB
Salvianolic acid B	HMGB1	HERB
Salvianolic acid B	TXNIP	HERB
Salvianolic acid B	RUNX2	HERB
Salvianolic acid B	CYBB	HERB
Salvianolic acid B	BACH1	HERB
Salvianolic acid B	CXCL10	HERB
Salvianolic acid B	CXCL11	HERB
Salvianolic acid B	PIAS1	HERB
Salvianolic acid B	SOCS1	HERB
Salvianolic acid B	MYD88	HERB
Salvianolic acid B	KEAP1	HERB
Salvianolic acid B	BNIP3L	HERB
Salvianolic acid B	IRAK1	HERB
Salvianolic acid B	KL	HERB
Salvianolic acid B	KDR	HERB
Salvianolic acid B	MAPK14	HERB
Salvianolic acid B	HSPB1	HERB
Salvianolic acid B	TLR2	HERB
Salvianolic acid B	SMAD7	HERB
Salvianolic acid B	MAPK8	HERB
Salvianolic acid B	NLRP3	HERB
Salvianolic acid B	CASP1	HERB
Salvianolic acid B	LY96	HERB
Salvianolic acid B	FIS1	HERB
Salvianolic acid B	MFN2	HERB
Salvianolic acid B	HSPA9	HERB
Salvianolic acid B	KLF5	HERB
Salvianolic acid B	MIR146A	HERB
Salvianolic acid B	MIR142	HERB
Salvianolic acid B	COL1A1	HERB
Salvianolic acid B	MID1	HERB
Salvianolic acid B	BGLAP	HERB
Salvianolic acid B	IGF1	HERB
Salvianolic acid B	MEG3	HERB
Salvianolic acid B	HIF1A	HERB
Salvianolic acid B	BNIP3	HERB
Salvianolic acid B	NES	HERB
Salvianolic acid B	NOTCH1	HERB
Salvianolic acid B	PYCARD	HERB
Salvianolic acid B	CX3CR1	HERB
Salvianolic acid B	CD36	HERB
Salvianolic acid B	MERTK	HERB
Salvianolic acid B	ARG1	HERB
Salvianolic acid B	CLEC10A	HERB
Salvianolic acid B	RRAGD	HERB
Salvianolic acid B	OCLN	HERB
Salvianolic acid B	TJP1	HERB
Salvianolic acid B	LAMP2	HERB
Salvianolic acid B	SNCA	HERB
Salvianolic acid B	PIK3CA	HERB
Salvianolic acid B	PIK3CB	HERB
Salvianolic acid B	PIK3CD	HERB
Salvianolic acid B	PIK3CG	HERB
Salvianolic acid B	GJA1	HERB
Salvianolic acid B	SRC	HERB
Salvianolic acid B	IL12B	HERB
Salvianolic acid B	IL12A	HERB
Salvianolic acid B	CD1A	HERB
Salvianolic acid B	CD86	HERB
Salvianolic acid B	PAWR	HERB
Salvianolic acid B	PLAT	HERB
Salvianolic acid B	PRKCB	HERB
Salvianolic acid B	RYR2	HERB
Salvianolic acid B	THBD	HERB
Salvianolic acid B	VCAM1	HERB
Salvianolic acid B	DUOX2	HERB
Salvianolic acid B	SPZ1	HERB
Rosmarinic acid	IL4	HERB
Rosmarinic acid	IL5	HERB
Rosmarinic acid	IL13	HERB
Rosmarinic acid	CHIA	HERB
Rosmarinic acid	CCL11	HERB
Rosmarinic acid	CCR3	HERB
Rosmarinic acid	SELE	HERB
Rosmarinic acid	SOD1	HERB
Rosmarinic acid	CAT	HERB
Rosmarinic acid	CYBB	HERB
Rosmarinic acid	NOX4	HERB
Rosmarinic acid	IFNG	HERB
Rosmarinic acid	MAPK8	HERB
Rosmarinic acid	MAPK14	HERB
Rosmarinic acid	VIM	HERB
Rosmarinic acid	CDH1	HERB
Rosmarinic acid	NLRP3	HERB
Rosmarinic acid	IL18	HERB
Rosmarinic acid	IL1B	HERB
Rosmarinic acid	BCL2	HERB
Rosmarinic acid	BAX	HERB
Rosmarinic acid	CASP3	HERB
Rosmarinic acid	RHOA	HERB
Rosmarinic acid	STAT3	HERB
Rosmarinic acid	BECN1	HERB
Rosmarinic acid	CYCS	HERB
Rosmarinic acid	AFP	HERB
Rosmarinic acid	NFKB1	HERB
Rosmarinic acid	TGFB1	HERB
Rosmarinic acid	TNF	HERB
Rosmarinic acid	IL10	HERB
Rosmarinic acid	CASP9	HERB
Rosmarinic acid	CASP8	HERB
Rosmarinic acid	BID	HERB
Rosmarinic acid	FAS	HERB
Rosmarinic acid	IL6	HERB
Rosmarinic acid	IL12	HERB
Rosmarinic acid	CCL2	HERB
Rosmarinic acid	ACTA2	HERB
Rosmarinic acid	IL7	HERB
Rosmarinic acid	IL21	HERB
Rosmarinic acid	PDCD1	HERB
Rosmarinic acid	CD274	HERB
Rosmarinic acid	ICAM1	HERB
Rosmarinic acid	VCAM1	HERB
Rosmarinic acid	TRAF6	HERB
Rosmarinic acid	SQSTM1	HERB
Rosmarinic acid	MTOR	HERB
Rosmarinic acid	AKT1	HERB
Rosmarinic acid	BBC3	HERB
Rosmarinic acid	TP53	HERB
Rosmarinic acid	MMP2	HERB
Rosmarinic acid	MMP9	HERB
Rosmarinic acid	MYC	HERB
Rosmarinic acid	PTEN	HERB
Rosmarinic acid	IKBKB	HERB
Rosmarinic acid	CCN2	HERB
Rosmarinic acid	BDNF	HERB
Rosmarinic acid	HMOX1	HERB
Rosmarinic acid	SNCA	HERB
Rosmarinic acid	ACO1	HERB
Rosmarinic acid	RELA	HERB
Rosmarinic acid	CRP	HERB
Rosmarinic acid	FASLG	HERB
Rosmarinic acid	NFE2L2	HERB
Rosmarinic acid	HMGB1	HERB
Rosmarinic acid	CASP1	HERB
Rosmarinic acid	PYCARD	HERB
Rosmarinic acid	RYR2	HERB
Rosmarinic acid	ATP2A2	HERB
Rosmarinic acid	NOS3	HERB
Rosmarinic acid	NOS2	HERB
Rosmarinic acid	AIF1	HERB
Rosmarinic acid	TLR4	HERB
Rosmarinic acid	GFAP	HERB
Rosmarinic acid	FYN	HERB
Rosmarinic acid	GSK3B	HERB
Rosmarinic acid	SMAD3	HERB
Rosmarinic acid	PRKAA1	HERB
Rosmarinic acid	PRKAA2	HERB
Rosmarinic acid	PPARG	HERB
Rosmarinic acid	MAPK1	HERB
Rosmarinic acid	PTGS2	HERB
Rosmarinic acid	FGFR1	HERB
Rosmarinic acid	PINK1	HERB
Rosmarinic acid	AR	HERB
Rosmarinic acid	C3	HERB
Rosmarinic acid	C5	HERB
Rosmarinic acid	CCND3	HERB
Rosmarinic acid	CD247	HERB
Rosmarinic acid	CD80	HERB
Rosmarinic acid	CD86	HERB
Rosmarinic acid	CDKN1A	HERB
Rosmarinic acid	ESR1	HERB
Rosmarinic acid	F2	HERB
Rosmarinic acid	IGHG1	HERB
Rosmarinic acid	IL2	HERB
Rosmarinic acid	IDO1	HERB
Rosmarinic acid	EIF6	HERB
Rosmarinic acid	NFATC3	HERB
Rosmarinic acid	MAPK3	HERB
Rosmarinic acid	PRSS1	HERB
Rosmarinic acid	CCL3	HERB
Rosmarinic acid	STAT1	HERB
Rosmarinic acid	MGAM	HERB
Rosmarinic acid	CDK2	HERB
Rosmarinic acid	DPP4	HERB
Rosmarinic acid	CA2	HERB
Lithospermic acid	BCL2	HERB
Lithospermic acid	BAX	HERB
Lithospermic acid	NOTCH1	HERB
Lithospermic acid	PARP1	HERB
Lithospermic acid	IL1	HERB
Lithospermic acid	IL6	HERB
Lithospermic acid	TNF	HERB
Lithospermic acid	CASP3	HERB
Lithospermic acid	CCND1	HERB
Lithospermic acid	MMP9	HERB
Lithospermic acid	SOD1	HERB
Lithospermic acid	MPO	HERB
Lithospermic acid	CAT	HERB
Lithospermic acid	XDH	HERB
Lithospermic acid	PRSS1	HERB
Salvianolic acid D	TNF	HERB
Salvianolic acid D	IL1B	HERB
Salvianolic acid D	IL6	HERB
Salvianolic acid D	IL10	HERB
Salvianolic acid D	RELA	HERB
Salvianolic acid D	PPARGC1A	HERB
Salvianolic acid D	NRF1	HERB
Salvianolic acid D	TFAM	HERB
Salvianolic acid D	PRSS1	HERB
Salvianolic acid D	PTGS2	HERB
Salvianolic acid D	AR	HERB

## Sheet: Table S3
Supplementary Table 3. Genes associated with ischemic stroke(IS) collected from DisGeNET database.
Symbol	Gene ID	Species	Gene Name
GLA	2717	Homo sapiens	galactosidase alpha(GLA)
APP	351	Homo sapiens	amyloid beta precursor protein(APP)
COL3A1	1281	Homo sapiens	collagen type III alpha 1 chain(COL3A1)
ITM2B	9445	Homo sapiens	integral membrane protein 2B(ITM2B)
F2	2147	Homo sapiens	coagulation factor II, thrombin(F2)
F5	2153	Homo sapiens	coagulation factor V(F5)
NOTCH3	4854	Homo sapiens	notch receptor 3(NOTCH3)
ADAMTS13	11093	Homo sapiens	ADAM metallopeptidase with thrombospondin type 1 motif 13(ADAMTS13)
HDAC9	9734	Homo sapiens	histone deacetylase 9(HDAC9)
CDKN2B-AS1	100048912	Homo sapiens	CDKN2B antisense RNA 1(CDKN2B-AS1)
LDLR	3949	Homo sapiens	low density lipoprotein receptor(LDLR)
ALDH2	217	Homo sapiens	aldehyde dehydrogenase 2 family member(ALDH2)
ABO	28	Homo sapiens	ABO, alpha 1-3-N-acetylgalactosaminyltransferase and alpha 1-3-galactosyltransferase(ABO)
ZFHX3	463	Homo sapiens	zinc finger homeobox 3(ZFHX3)
ACTA2	59	Homo sapiens	actin alpha 2, smooth muscle(ACTA2)
PROCR	10544	Homo sapiens	protein C receptor(PROCR)
PDE3A	5139	Homo sapiens	phosphodiesterase 3A(PDE3A)
SLCO1B1	10599	Homo sapiens	solute carrier organic anion transporter family member 1B1(SLCO1B1)
COL4A1	1282	Homo sapiens	collagen type IV alpha 1 chain(COL4A1)
LOX	4015	Homo sapiens	lysyl oxidase(LOX)
SMAD3	4088	Homo sapiens	SMAD family member 3(SMAD3)
ABCC1	4363	Homo sapiens	ATP binding cassette subfamily C member 1(ABCC1)
PRKG1	5592	Homo sapiens	protein kinase cGMP-dependent 1(PRKG1)
TGFBR2	7048	Homo sapiens	transforming growth factor beta receptor 2(TGFBR2)
C20orf181	100128998	Homo sapiens	chromosome 20 open reading frame 181(C20orf181)
SH2B3	10019	Homo sapiens	SH2B adaptor protein 3(SH2B3)
PMF1-BGLAP	100527963	Homo sapiens	PMF1-BGLAP readthrough(PMF1-BGLAP)
PATJ	10207	Homo sapiens	PATJ crumbs cell polarity complex component(PATJ)
CDK6	1021	Homo sapiens	cyclin dependent kinase 6(CDK6)
CDKN1A	1026	Homo sapiens	cyclin dependent kinase inhibitor 1A(CDKN1A)
CDKN2C	1031	Homo sapiens	cyclin dependent kinase inhibitor 2C(CDKN2C)
CERNA3	105375847	Homo sapiens	competing endogenous lncRNA 3 for miR-645(CERNA3)
PRPF8	10594	Homo sapiens	pre-mRNA processing factor 8(PRPF8)
DINOL	108783646	Homo sapiens	damage induced long noncoding RNA(DINOL)
CHD3	1107	Homo sapiens	chromodomain helicase DNA binding protein 3(CHD3)
FAF1	11124	Homo sapiens	Fas associated factor 1(FAF1)
PMF1	11243	Homo sapiens	polyamine modulated factor 1(PMF1)
NLRP3	114548	Homo sapiens	NLR family pyrin domain containing 3(NLRP3)
APOA5	116519	Homo sapiens	apolipoprotein A5(APOA5)
AGBL1	123624	Homo sapiens	AGBL carboxypeptidase 1(AGBL1)
CRP	1401	Homo sapiens	C-reactive protein(CRP)
CYP2C19	1557	Homo sapiens	cytochrome P450 family 2 subfamily C member 19(CYP2C19)
DAB1	1600	Homo sapiens	DAB adaptor protein 1(DAB1)
ACE	1636	Homo sapiens	angiotensin I converting enzyme(ACE)
AGT	183	Homo sapiens	angiotensinogen(AGT)
AGTR1	185	Homo sapiens	angiotensin II receptor type 1(AGTR1)
EDN1	1906	Homo sapiens	endothelin 1(EDN1)
ELN	2006	Homo sapiens	elastin(ELN)
ENG	2022	Homo sapiens	endoglin(ENG)
FBN1	2200	Homo sapiens	fibrillin 1(FBN1)
FGB	2244	Homo sapiens	fibrinogen beta chain(FGB)
FOXE3	2301	Homo sapiens	forkhead box E3(FOXE3)
LRCH1	23143	Homo sapiens	leucine rich repeats and calponin homology domain containing 1(LRCH1)
TSPAN15	23555	Homo sapiens	tetraspanin 15(TSPAN15)
ALOX5	240	Homo sapiens	arachidonate 5-lipoxygenase(ALOX5)
ALOX5AP	241	Homo sapiens	arachidonate 5-lipoxygenase activating protein(ALOX5AP)
NAALADL2	254827	Homo sapiens	N-acetylated alpha-linked acidic dipeptidase like 2(NAALADL2)
PCSK9	255738	Homo sapiens	proprotein convertase subtilisin/kexin type 9(PCSK9)
SLC26A11	284129	Homo sapiens	solute carrier family 26 member 11(SLC26A11)
F11-AS1	285441	Homo sapiens	F11 antisense RNA 1(F11-AS1)
APOB	338	Homo sapiens	apolipoprotein B(APOB)
TSPAN33	340348	Homo sapiens	tetraspanin 33(TSPAN33)
APOE	348	Homo sapiens	apolipoprotein E(APOE)
IL1B	3553	Homo sapiens	interleukin 1 beta(IL1B)
IL1RN	3557	Homo sapiens	interleukin 1 receptor antagonist(IL1RN)
IL6	3569	Homo sapiens	interleukin 6(IL6)
IL10	3586	Homo sapiens	interleukin 10(IL10)
ILF3	3609	Homo sapiens	interleukin enhancer binding factor 3(ILF3)
KCNK1	3775	Homo sapiens	potassium two pore domain channel subfamily K member 1(KCNK1)
KCNK3	3777	Homo sapiens	potassium two pore domain channel subfamily K member 3(KCNK3)
C10orf143	387723	Homo sapiens	chromosome 10 open reading frame 143(C10orf143)
LPA	4018	Homo sapiens	lipoprotein(a)(LPA)
LPL	4023	Homo sapiens	lipoprotein lipase(LPL)
MIR146A	406938	Homo sapiens	microRNA 146a(MIR146A)
MAT2A	4144	Homo sapiens	methionine adenosyltransferase 2A(MAT2A)
MMP9	4318	Homo sapiens	matrix metallopeptidase 9(MMP9)
MTHFR	4524	Homo sapiens	methylenetetrahydrofolate reductase(MTHFR)
MYH11	4629	Homo sapiens	myosin heavy chain 11(MYH11)
MYLK	4638	Homo sapiens	myosin light chain kinase(MYLK)
NINJ2	4815	Homo sapiens	ninjurin 2(NINJ2)
NOS3	4846	Homo sapiens	nitric oxide synthase 3(NOS3)
SERPINE1	5054	Homo sapiens	serpin family E member 1(SERPINE1)
PCDH7	5099	Homo sapiens	protocadherin 7(PCDH7)
PCYT1A	5130	Homo sapiens	phosphate cytidylyltransferase 1A, choline(PCYT1A)
PDE4D	5144	Homo sapiens	phosphodiesterase 4D(PDE4D)
PIK3CA	5290	Homo sapiens	phosphatidylinositol-4,5-bisphosphate 3-kinase catalytic subunit alpha(PIK3CA)
PIK3CB	5291	Homo sapiens	phosphatidylinositol-4,5-bisphosphate 3-kinase catalytic subunit beta(PIK3CB)
PIK3CD	5293	Homo sapiens	phosphatidylinositol-4,5-bisphosphate 3-kinase catalytic subunit delta(PIK3CD)
PIK3CG	5294	Homo sapiens	phosphatidylinositol-4,5-bisphosphate 3-kinase catalytic subunit gamma(PIK3CG)
PLAT	5327	Homo sapiens	plasminogen activator, tissue type(PLAT)
PLG	5340	Homo sapiens	plasminogen(PLG)
PON1	5444	Homo sapiens	paraoxonase 1(PON1)
PPARG	5468	Homo sapiens	peroxisome proliferator activated receptor gamma(PPARG)
CASZ1	54897	Homo sapiens	castor zinc finger 1(CASZ1)
KIF26B	55083	Homo sapiens	kinesin family member 26B(KIF26B)
AVP	551	Homo sapiens	arginine vasopressin(AVP)
PROC	5624	Homo sapiens	protein C, inactivator of coagulation factors Va and VIIIa(PROC)
SLC44A2	57153	Homo sapiens	solute carrier family 44 member 2(SLC44A2)
PTGS2	5743	Homo sapiens	prostaglandin-endoperoxide synthase 2(PTGS2)
PTPRD	5789	Homo sapiens	protein tyrosine phosphatase receptor type D(PTPRD)
PTPRG	5793	Homo sapiens	protein tyrosine phosphatase receptor type G(PTPRG)
NTN4	59277	Homo sapiens	netrin 4(NTN4)
BDNF	627	Homo sapiens	brain derived neurotrophic factor(BDNF)
ATXN2	6311	Homo sapiens	ataxin 2(ATXN2)
SMARCA4	6597	Homo sapiens	SWI/SNF related, matrix associated, actin dependent regulator of chromatin, subfamily a, member 4(SMARCA4)
FUNDC2	65991	Homo sapiens	FUN14 domain containing 2(FUNDC2)
SON	6651	Homo sapiens	SON DNA and RNA binding protein(SON)
STAT3	6774	Homo sapiens	signal transducer and activator of transcription 3(STAT3)
TGFB2	7042	Homo sapiens	transforming growth factor beta 2(TGFB2)
TGFB3	7043	Homo sapiens	transforming growth factor beta 3(TGFB3)
TGFBR1	7046	Homo sapiens	transforming growth factor beta receptor 1(TGFBR1)
TLR4	7099	Homo sapiens	toll like receptor 4(TLR4)
TNF	7124	Homo sapiens	tumor necrosis factor(TNF)
VEGFA	7422	Homo sapiens	vascular endothelial growth factor A(VEGFA)
VWF	7450	Homo sapiens	von Willebrand factor(VWF)
MFAP5	8076	Homo sapiens	microfibril associated protein 5(MFAP5)
SLC2A10	81031	Homo sapiens	solute carrier family 2 member 10(SLC2A10)
QRICH2	84074	Homo sapiens	glutamine rich 2(QRICH2)
RUNX1	861	Homo sapiens	RUNX family transcription factor 1(RUNX1)
ALDH1A2	8854	Homo sapiens	aldehyde dehydrogenase 1 family member A2(ALDH1A2)
HPS4	89781	Homo sapiens	HPS4 biogenesis of lysosomal organelles complex 3 subunit 2(HPS4)
COX7A2L	9167	Homo sapiens	cytochrome c oxidase subunit 7A2 like(COX7A2L)
ADIPOQ	9370	Homo sapiens	adiponectin, C1Q and collagen domain containing(ADIPOQ)
PLAA	9373	Homo sapiens	phospholipase A2 activating protein(PLAA)
ACVRL1	94	Homo sapiens	activin A receptor like type 1(ACVRL1)
CDC5L	988	Homo sapiens	cell division cycle 5 like(CDC5L)
EPO	2056	Homo sapiens	erythropoietin(EPO)
HMGB1	3146	Homo sapiens	high mobility group box 1(HMGB1)
MMP3	4314	Homo sapiens	matrix metallopeptidase 3(MMP3)
MIR499A	574501	Homo sapiens	microRNA 499a(MIR499A)
SELP	6403	Homo sapiens	selectin P(SELP)
PLA2G7	7941	Homo sapiens	phospholipase A2 group VII(PLA2G7)
CYP4F2	8529	Homo sapiens	cytochrome P450 family 4 subfamily F member 2(CYP4F2)
IGF1	3479	Homo sapiens	insulin like growth factor 1(IGF1)
CXCL8	3576	Homo sapiens	C-X-C motif chemokine ligand 8(CXCL8)
IL17A	3605	Homo sapiens	interleukin 17A(IL17A)
AQP4	361	Homo sapiens	aquaporin 4(AQP4)
LTA	4049	Homo sapiens	lymphotoxin alpha(LTA)
NFE2L2	4780	Homo sapiens	NFE2 like bZIP transcription factor 2(NFE2L2)
P2RY12	64805	Homo sapiens	purinergic receptor P2Y12(P2RY12)
EPHX2	2053	Homo sapiens	epoxide hydrolase 2(EPHX2)
ESR1	2099	Homo sapiens	estrogen receptor 1(ESR1)
FGFR1	2260	Homo sapiens	fibroblast growth factor receptor 1(FGFR1)
MMRN1	22915	Homo sapiens	multimerin 1(MMRN1)
GABPA	2551	Homo sapiens	GA binding protein transcription factor subunit alpha(GABPA)
HIF1A	3091	Homo sapiens	hypoxia inducible factor 1 subunit alpha(HIF1A)
IL1A	3552	Homo sapiens	interleukin 1 alpha(IL1A)
MIR126	406913	Homo sapiens	microRNA 126(MIR126)
MIR145	406937	Homo sapiens	microRNA 145(MIR145)
OLR1	4973	Homo sapiens	oxidized low density lipoprotein receptor 1(OLR1)
CCL2	6347	Homo sapiens	C-C motif chemokine ligand 2(CCL2)
CXCL12	6387	Homo sapiens	C-X-C motif chemokine ligand 12(CXCL12)
SELE	6401	Homo sapiens	selectin E(SELE)
CDKN2A	1029	Homo sapiens	cyclin dependent kinase inhibitor 2A(CDKN2A)
CETP	1071	Homo sapiens	cholesteryl ester transfer protein(CETP)
CYP11B2	1585	Homo sapiens	cytochrome P450 family 11 subfamily B member 2(CYP11B2)
AGER	177	Homo sapiens	advanced glycosylation end-product specific receptor(AGER)
SIRT1	23411	Homo sapiens	sirtuin 1(SIRT1)
ICAM1	3383	Homo sapiens	intercellular adhesion molecule 1(ICAM1)
IL18	3606	Homo sapiens	interleukin 18(IL18)
ITGA2	3673	Homo sapiens	integrin subunit alpha 2(ITGA2)
JAK2	3717	Homo sapiens	Janus kinase 2(JAK2)
MIR223	407008	Homo sapiens	microRNA 223(MIR223)
TNFRSF11B	4982	Homo sapiens	TNF receptor superfamily member 11b(TNFRSF11B)
TREM2	54209	Homo sapiens	triggering receptor expressed on myeloid cells 2(TREM2)
PTGS1	5742	Homo sapiens	prostaglandin-endoperoxide synthase 1(PTGS1)
TGFB1	7040	Homo sapiens	transforming growth factor beta 1(TGFB1)
CASP3	836	Homo sapiens	caspase 3(CASP3)
PPIG	9360	Homo sapiens	peptidylprolyl isomerase G(PPIG)
SIGMAR1	10280	Homo sapiens	sigma non-opioid intracellular receptor 1(SIGMAR1)
CPB2	1361	Homo sapiens	carboxypeptidase B2(CPB2)
ABCA1	19	Homo sapiens	ATP binding cassette subfamily A member 1(ABCA1)
MTOR	2475	Homo sapiens	mechanistic target of rapamycin kinase(MTOR)
GPX3	2878	Homo sapiens	glutathione peroxidase 3(GPX3)
IL4	3565	Homo sapiens	interleukin 4(IL4)
LGALS3	3958	Homo sapiens	galectin 3(LGALS3)
MMP1	4312	Homo sapiens	matrix metallopeptidase 1(MMP1)
MMP2	4313	Homo sapiens	matrix metallopeptidase 2(MMP2)
NGF	4803	Homo sapiens	nerve growth factor(NGF)
GP6	51206	Homo sapiens	glycoprotein VI platelet(GP6)
ABCB1	5243	Homo sapiens	ATP binding cassette subfamily B member 1(ABCB1)
PRKCH	5583	Homo sapiens	protein kinase C eta(PRKCH)
MAPK3	5595	Homo sapiens	mitogen-activated protein kinase 3(MAPK3)
RETN	56729	Homo sapiens	resistin(RETN)
BRCA1	672	Homo sapiens	BRCA1 DNA repair associated(BRCA1)
THBD	7056	Homo sapiens	thrombomodulin(THBD)
TP53	7157	Homo sapiens	tumor protein p53(TP53)
APLN	8862	Homo sapiens	apelin(APLN)
KALRN	8997	Homo sapiens	kalirin RhoGEF kinase(KALRN)
KL	9365	Homo sapiens	klotho(KL)
HDAC6	10013	Homo sapiens	histone deacetylase 6(HDAC6)
CDKN2B	1030	Homo sapiens	cyclin dependent kinase inhibitor 2B(CDKN2B)
MTCO2P12	107075310	Homo sapiens	MT-CO2 pseudogene 12(MTCO2P12)
COL4A2	1284	Homo sapiens	collagen type IV alpha 2 chain(COL4A2)
COX8A	1351	Homo sapiens	cytochrome c oxidase subunit 8A(COX8A)
PARP1	142	Homo sapiens	poly(ADP-ribose) polymerase 1(PARP1)
CSF3	1440	Homo sapiens	colony stimulating factor 3(CSF3)
CST3	1471	Homo sapiens	cystatin C(CST3)
CYP4A11	1579	Homo sapiens	cytochrome P450 family 4 subfamily A member 11(CYP4A11)
ENO2	2026	Homo sapiens	enolase 2(ENO2)
F3	2152	Homo sapiens	coagulation factor III, tissue factor(F3)
FABP4	2167	Homo sapiens	fatty acid binding protein 4(FABP4)
SIRT3	23410	Homo sapiens	sirtuin 3(SIRT3)
ALOX15	246	Homo sapiens	arachidonate 15-lipoxygenase(ALOX15)
ANGPT1	284	Homo sapiens	angiopoietin 1(ANGPT1)
NRG1	3084	Homo sapiens	neuregulin 1(NRG1)
HMOX1	3162	Homo sapiens	heme oxygenase 1(HMOX1)
HSPA4	3308	Homo sapiens	heat shock protein family A (Hsp70) member 4(HSPA4)
APOC3	345	Homo sapiens	apolipoprotein C3(APOC3)
IFNB1	3456	Homo sapiens	interferon beta 1(IFNB1)
ITGA2B	3674	Homo sapiens	integrin subunit alpha 2b(ITGA2B)
ITGB3	3690	Homo sapiens	integrin subunit beta 3(ITGB3)
MALAT1	378938	Homo sapiens	metastasis associated lung adenocarcinoma transcript 1(MALAT1)
KLK1	3816	Homo sapiens	kallikrein 1(KLK1)
KNG1	3827	Homo sapiens	kininogen 1(KNG1)
LCN2	3934	Homo sapiens	lipocalin 2(LCN2)
LEP	3952	Homo sapiens	leptin(LEP)
MIR122	406906	Homo sapiens	microRNA 122(MIR122)
MIR143	406935	Homo sapiens	microRNA 143(MIR143)
MIR149	406941	Homo sapiens	microRNA 149(MIR149)
MMP12	4321	Homo sapiens	matrix metallopeptidase 12(MMP12)
MPO	4353	Homo sapiens	myeloperoxidase(MPO)
SERPINC1	462	Homo sapiens	serpin family C member 1(SERPINC1)
NEFL	4747	Homo sapiens	neurofilament light chain(NEFL)
NOS2	4843	Homo sapiens	nitric oxide synthase 2(NOS2)
NPY	4852	Homo sapiens	neuropeptide Y(NPY)
PON2	5445	Homo sapiens	paraoxonase 2(PON2)
PPARA	5465	Homo sapiens	peroxisome proliferator activated receptor alpha(PPARA)
CHDH	55349	Homo sapiens	choline dehydrogenase(CHDH)
MAPK1	5594	Homo sapiens	mitogen-activated protein kinase 1(MAPK1)
REN	5972	Homo sapiens	renin(REN)
SPP1	6696	Homo sapiens	secreted phosphoprotein 1(SPP1)
TRAF6	7189	Homo sapiens	TNF receptor associated factor 6(TRAF6)
UCP2	7351	Homo sapiens	uncoupling protein 2(UCP2)
VKORC1	79001	Homo sapiens	vitamin K epoxide reductase complex subunit 1(VKORC1)
CAV1	857	Homo sapiens	caveolin 1(CAV1)
CBS	875	Homo sapiens	cystathionine beta-synthase(CBS)
IL33	90865	Homo sapiens	interleukin 33(IL33)
GDF15	9518	Homo sapiens	growth differentiation factor 15(GDF15)
CD40	958	Homo sapiens	CD40 molecule(CD40)
DNM1L	10059	Homo sapiens	dynamin 1 like(DNM1L)
CDK5	1020	Homo sapiens	cyclin dependent kinase 5(CDK5)
TRIB1	10221	Homo sapiens	tribbles pseudokinase 1(TRIB1)
KLF2	10365	Homo sapiens	Kruppel like factor 2(KLF2)
ADAMTS7	11173	Homo sapiens	ADAM metallopeptidase with thrombospondin type 1 motif 7(ADAMTS7)
SERPINA3	12	Homo sapiens	serpin family A member 3(SERPINA3)
CX3CR1	1524	Homo sapiens	C-X3-C motif chemokine receptor 1(CX3CR1)
CYBA	1535	Homo sapiens	cytochrome b-245 alpha chain(CYBA)
CYP2C9	1559	Homo sapiens	cytochrome P450 family 2 subfamily C member 9(CYP2C9)
CYP2J2	1573	Homo sapiens	cytochrome P450 family 2 subfamily J member 2(CYP2J2)
DPP4	1803	Homo sapiens	dipeptidyl peptidase 4(DPP4)
EDNRB	1910	Homo sapiens	endothelin receptor type B(EDNRB)
F2R	2149	Homo sapiens	coagulation factor II thrombin receptor(F2R)
F11	2160	Homo sapiens	coagulation factor XI(F11)
F13A1	2162	Homo sapiens	coagulation factor XIII A chain(F13A1)
FGA	2243	Homo sapiens	fibrinogen alpha chain(FGA)
SIRT2	22933	Homo sapiens	sirtuin 2(SIRT2)
POLDIP2	26073	Homo sapiens	DNA polymerase delta interacting protein 2(POLDIP2)
GRIN2A	2903	Homo sapiens	glutamate ionotropic receptor NMDA type subunit 2A(GRIN2A)
GSK3B	2932	Homo sapiens	glycogen synthase kinase 3 beta(GSK3B)
HFE	3077	Homo sapiens	homeostatic iron regulator(HFE)
HLA-DRB1	3123	Homo sapiens	major histocompatibility complex, class II, DR beta 1(HLA-DRB1)
APOA1	335	Homo sapiens	apolipoprotein A1(APOA1)
IL6R	3570	Homo sapiens	interleukin 6 receptor(IL6R)
IL13	3596	Homo sapiens	interleukin 13(IL13)
LGALS1	3956	Homo sapiens	galectin 1(LGALS1)
LGALS2	3957	Homo sapiens	galectin 2(LGALS2)
LIF	3976	Homo sapiens	LIF interleukin 6 family cytokine(LIF)
LTC4S	4056	Homo sapiens	leukotriene C4 synthase(LTC4S)
MIR130A	406919	Homo sapiens	microRNA 130a(MIR130A)
MIR137	406928	Homo sapiens	microRNA 137(MIR137)
MIR155	406947	Homo sapiens	microRNA 155(MIR155)
MIR19A	406979	Homo sapiens	microRNA 19a(MIR19A)
MIR21	406991	Homo sapiens	microRNA 21(MIR21)
MIR210	406992	Homo sapiens	microRNA 210(MIR210)
MIR30A	407029	Homo sapiens	microRNA 30a(MIR30A)
MAP3K5	4217	Homo sapiens	mitogen-activated protein kinase kinase kinase 5(MAP3K5)
MIF	4282	Homo sapiens	macrophage migration inhibitory factor(MIF)
MMP8	4317	Homo sapiens	matrix metallopeptidase 8(MMP8)
MMP10	4319	Homo sapiens	matrix metallopeptidase 10(MMP10)
NOS1	4842	Homo sapiens	nitric oxide synthase 1(NOS1)
P2RY1	5028	Homo sapiens	purinergic receptor P2Y1(P2RY1)
ANGPTL4	51129	Homo sapiens	angiopoietin like 4(ANGPTL4)
TNFRSF12A	51330	Homo sapiens	TNF receptor superfamily member 12A(TNFRSF12A)
RNLS	55328	Homo sapiens	renalase, FAD dependent amine oxidase(RNLS)
MEG3	55384	Homo sapiens	maternally expressed 3(MEG3)
SELENOS	55829	Homo sapiens	selenoprotein S(SELENOS)
PTX3	5806	Homo sapiens	pentraxin 3(PTX3)
BCL2	596	Homo sapiens	BCL2 apoptosis regulator(BCL2)
S100B	6285	Homo sapiens	S100 calcium binding protein B(S100B)
ACSM3	6296	Homo sapiens	acyl-CoA synthetase medium chain family member 3(ACSM3)
CCL11	6356	Homo sapiens	C-C motif chemokine ligand 11(CCL11)
SELPLG	6404	Homo sapiens	selectin P ligand(SELPLG)
SLC1A2	6506	Homo sapiens	solute carrier family 1 member 2(SLC1A2)
SLC25A1	6576	Homo sapiens	solute carrier family 25 member 1(SLC25A1)
BSG	682	Homo sapiens	basigin (Ok blood group)(BSG)
CCR2	729230	Homo sapiens	C-C motif chemokine receptor 2(CCR2)
XBP1	7494	Homo sapiens	X-box binding protein 1(XBP1)
XRCC1	7515	Homo sapiens	X-ray repair cross complementing 1(XRCC1)
CAD	790	Homo sapiens	carbamoyl-phosphate synthetase 2, aspartate transcarbamylase, and dihydroorotase(CAD)
SNHG12	85028	Homo sapiens	small nucleolar RNA host gene 12(SNHG12)
TP63	8626	Homo sapiens	tumor protein p63(TP63)
SOCS1	8651	Homo sapiens	suppressor of cytokine signaling 1(SOCS1)
KCNK17	89822	Homo sapiens	potassium two pore domain channel subfamily K member 17(KCNK17)
NTN1	9423	Homo sapiens	netrin 1(NTN1)
ROCK2	9475	Homo sapiens	Rho associated coiled-coil containing protein kinase 2(ROCK2)
PTGES	9536	Homo sapiens	prostaglandin E synthase(PTGES)
CD40LG	959	Homo sapiens	CD40 ligand(CD40LG)
CELSR1	9620	Homo sapiens	cadherin EGF LAG seven-pass G-type receptor 1(CELSR1)
ARHGEF10	9639	Homo sapiens	Rho guanine nucleotide exchange factor 10(ARHGEF10)
MIR874	100126343	Homo sapiens	microRNA 874(MIR874)
OCLN	100506658	Homo sapiens	occludin(OCLN)
MIR499B	100616134	Homo sapiens	microRNA 499b(MIR499B)
PPIF	10105	Homo sapiens	peptidylprolyl isomerase F(PPIF)
PGR-AS1	101054525	Homo sapiens	PGR antisense RNA 1(PGR-AS1)
NAMPT	10135	Homo sapiens	nicotinamide phosphoribosyltransferase(NAMPT)
CBSL	NA	Homo sapiens	cystathionine beta-synthase like
AHSA1	10598	Homo sapiens	activator of HSP90 ATPase activity 1(AHSA1)
SLC17A3	10786	Homo sapiens	solute carrier family 17 member 3(SLC17A3)
HPSE	10855	Homo sapiens	heparanase(HPSE)
RUVBL2	10856	Homo sapiens	RuvB like AAA ATPase 2(RUVBL2)
CHI3L1	1116	Homo sapiens	chitinase 3 like 1(CHI3L1)
HSPA12B	116835	Homo sapiens	heat shock protein family A (Hsp70) member 12B(HSPA12B)
ADD1	118	Homo sapiens	adducin 1(ADD1)
RBM45	129831	Homo sapiens	RNA binding motif protein 45(RBM45)
ADM	133	Homo sapiens	adrenomedullin(ADM)
CPOX	1371	Homo sapiens	coproporphyrinogen oxidase(CPOX)
CRK	1398	Homo sapiens	CRK proto-oncogene, adaptor protein(CRK)
MAPK14	1432	Homo sapiens	mitogen-activated protein kinase 14(MAPK14)
CTLA4	1493	Homo sapiens	cytotoxic T-lymphocyte associated protein 4(CTLA4)
ADRA2B	151	Homo sapiens	adrenoceptor alpha 2B(ADRA2B)
ADRB2	154	Homo sapiens	adrenoceptor beta 2(ADRB2)
CYP1A1	1543	Homo sapiens	cytochrome P450 family 1 subfamily A member 1(CYP1A1)
CYP2B6	1555	Homo sapiens	cytochrome P450 family 2 subfamily B member 6(CYP2B6)
CYP2C8	1558	Homo sapiens	cytochrome P450 family 2 subfamily C member 8(CYP2C8)
CYP3A4	1576	Homo sapiens	cytochrome P450 family 3 subfamily A member 4(CYP3A4)
CYP3A5	1577	Homo sapiens	cytochrome P450 family 3 subfamily A member 5(CYP3A5)
NQO1	1728	Homo sapiens	NAD(P)H quinone dehydrogenase 1(NQO1)
AGTR2	186	Homo sapiens	angiotensin II receptor type 2(AGTR2)
APLNR	187	Homo sapiens	apelin receptor(APLNR)
ECE1	1889	Homo sapiens	endothelin converting enzyme 1(ECE1)
EDNRA	1909	Homo sapiens	endothelin receptor type A(EDNRA)
EGR1	1958	Homo sapiens	early growth response 1(EGR1)
AHSG	197	Homo sapiens	alpha 2-HS glycoprotein(AHSG)
MLKL	197259	Homo sapiens	mixed lineage kinase domain like pseudokinase(MLKL)
EPHA4	2043	Homo sapiens	EPH receptor A4(EPHA4)
EPHB2	2048	Homo sapiens	EPH receptor B2(EPHB2)
ESR2	2100	Homo sapiens	estrogen receptor 2(ESR2)
ALB	213	Homo sapiens	albumin(ALB)
EZH2	2146	Homo sapiens	enhancer of zeste 2 polycomb repressive complex 2 subunit(EZH2)
F12	2161	Homo sapiens	coagulation factor XII(F12)
FCGR2A	2212	Homo sapiens	Fc gamma receptor IIa(FCGR2A)
FGFR4	2264	Homo sapiens	fibroblast growth factor receptor 4(FGFR4)
FGG	2266	Homo sapiens	fibrinogen gamma chain(FGG)
DKK1	22943	Homo sapiens	dickkopf WNT signaling pathway inhibitor 1(DKK1)
RCOR1	23186	Homo sapiens	REST corepressor 1(RCOR1)
SNHG1	23642	Homo sapiens	small nucleolar RNA host gene 1(SNHG1)
ALOX12	239	Homo sapiens	arachidonate 12-lipoxygenase, 12S type(ALOX12)
POU2F3	25833	Homo sapiens	POU class 2 homeobox 3(POU2F3)
RNF19A	25897	Homo sapiens	ring finger protein 19A, RBR E3 ubiquitin protein ligase(RNF19A)
GCG	2641	Homo sapiens	glucagon(GCG)
GFAP	2670	Homo sapiens	glial fibrillary acidic protein(GFAP)
GJA4	2701	Homo sapiens	gap junction protein alpha 4(GJA4)
IL37	27178	Homo sapiens	interleukin 37(IL37)
ANGPTL3	27329	Homo sapiens	angiopoietin like 3(ANGPTL3)
GLP1R	2740	Homo sapiens	glucagon like peptide 1 receptor(GLP1R)
GPER1	2852	Homo sapiens	G protein-coupled estrogen receptor 1(GPER1)
GRIA2	2891	Homo sapiens	glutamate ionotropic receptor AMPA type subunit 2(GRIA2)
GRIN1	2902	Homo sapiens	glutamate ionotropic receptor NMDA type subunit 1(GRIN1)
NR3C1	2908	Homo sapiens	nuclear receptor subfamily 3 group C member 1(NR3C1)
CXCL2	2920	Homo sapiens	C-X-C motif chemokine ligand 2(CXCL2)
HABP2	3026	Homo sapiens	hyaluronan binding protein 2(HABP2)
HDAC2	3066	Homo sapiens	histone deacetylase 2(HDAC2)
CFH	3075	Homo sapiens	complement factor H(CFH)
HGF	3082	Homo sapiens	hepatocyte growth factor(HGF)
HSPA1A	3303	Homo sapiens	heat shock protein family A (Hsp70) member 1A(HSPA1A)
HSPA1B	3304	Homo sapiens	heat shock protein family A (Hsp70) member 1B(HSPA1B)
HSPB1	3315	Homo sapiens	heat shock protein family B (small) member 1(HSPB1)
HSPB2	3316	Homo sapiens	heat shock protein family B (small) member 2(HSPB2)
IFNG	3458	Homo sapiens	interferon gamma(IFNG)
APOH	350	Homo sapiens	apolipoprotein H(APOH)
IL9	3578	Homo sapiens	interleukin 9(IL9)
IL15	3600	Homo sapiens	interleukin 15(IL15)
IMPA2	3613	Homo sapiens	inositol monophosphatase 2(IMPA2)
AQP9	366	Homo sapiens	aquaporin 9(AQP9)
IRF4	3662	Homo sapiens	interferon regulatory factor 4(IRF4)
AR	367	Homo sapiens	androgen receptor(AR)
JUN	3725	Homo sapiens	Jun proto-oncogene, AP-1 transcription factor subunit(JUN)
KCNJ13	3769	Homo sapiens	potassium inwardly rectifying channel subfamily J member 13(KCNJ13)
KCNQ1	3784	Homo sapiens	potassium voltage-gated channel subfamily Q member 1(KCNQ1)
ARG1	383	Homo sapiens	arginase 1(ARG1)
FADS1	3992	Homo sapiens	fatty acid desaturase 1(FADS1)
LLGL2	3993	Homo sapiens	LLGL scribble cell polarity complex component 2(LLGL2)
LTA4H	4048	Homo sapiens	leukotriene A4 hydrolase(LTA4H)
MIR106B	406900	Homo sapiens	microRNA 106b(MIR106B)
MIR107	406901	Homo sapiens	microRNA 107(MIR107)
MIR125A	406910	Homo sapiens	microRNA 125a(MIR125A)
MIR132	406921	Homo sapiens	microRNA 132(MIR132)
MIR134	406924	Homo sapiens	microRNA 134(MIR134)
MIR150	406942	Homo sapiens	microRNA 150(MIR150)
MIR15A	406948	Homo sapiens	microRNA 15a(MIR15A)
MIR181C	406957	Homo sapiens	microRNA 181c(MIR181C)
MIR27B	407019	Homo sapiens	microRNA 27b(MIR27B)
MIR29B1	407024	Homo sapiens	microRNA 29b-1(MIR29B1)
MIR29B2	407025	Homo sapiens	microRNA 29b-2(MIR29B2)
MIR17HG	407975	Homo sapiens	miR-17-92a-1 cluster host gene(MIR17HG)
TNFSF12-TNFSF13	407977	Homo sapiens	TNFSF12-TNFSF13 readthrough(TNFSF12-TNFSF13)
ARSA	410	Homo sapiens	arylsulfatase A(ARSA)
MIP	4284	Homo sapiens	major intrinsic protein of lens fiber(MIP)
ACHE	43	Homo sapiens	acetylcholinesterase (Cartwright blood group)(ACHE)
MMP7	4316	Homo sapiens	matrix metallopeptidase 7(MMP7)
MIR335	442904	Homo sapiens	microRNA 335(MIR335)
MTR	4548	Homo sapiens	5-methyltetrahydrofolate-homocysteine methyltransferase(MTR)
MTRR	4552	Homo sapiens	5-methyltetrahydrofolate-homocysteine methyltransferase reductase(MTRR)
NUBP1	4682	Homo sapiens	nucleotide binding protein 1(NUBP1)
ATM	472	Homo sapiens	ATM serine/threonine kinase(ATM)
NGFR	4804	Homo sapiens	nerve growth factor receptor(NGFR)
NOTCH1	4851	Homo sapiens	notch receptor 1(NOTCH1)
NPPA	4878	Homo sapiens	natriuretic peptide A(NPPA)
NPR3	4883	Homo sapiens	natriuretic peptide receptor 3(NPR3)
NTF3	4908	Homo sapiens	neurotrophin 3(NTF3)
DUOX2	50506	Homo sapiens	dual oxidase 2(DUOX2)
CKLF	51192	Homo sapiens	chemokine like factor(CKLF)
CLEC1B	51266	Homo sapiens	C-type lectin domain family 1 member B(CLEC1B)
PDE4A	5141	Homo sapiens	phosphodiesterase 4A(PDE4A)
SIRT6	51548	Homo sapiens	sirtuin 6(SIRT6)
SERPINF1	5176	Homo sapiens	serpin family F member 1(SERPINF1)
PIN1	5300	Homo sapiens	peptidylprolyl cis/trans isomerase, NIMA-interacting 1(PIN1)
PLA2G1B	5319	Homo sapiens	phospholipase A2 group IB(PLA2G1B)
PLA2G2A	5320	Homo sapiens	phospholipase A2 group IIA(PLA2G2A)
PLAU	5328	Homo sapiens	plasminogen activator, urokinase(PLAU)
SERPINF2	5345	Homo sapiens	serpin family F member 2(SERPINF2)
DUOX1	53905	Homo sapiens	dual oxidase 1(DUOX1)
PPARD	5467	Homo sapiens	peroxisome proliferator activated receptor delta(PPARD)
PPID	5481	Homo sapiens	peptidylprolyl isomerase D(PPID)
TUG1	55000	Homo sapiens	taurine up-regulated 1(TUG1)
MARCHF1	55016	Homo sapiens	membrane associated ring-CH-type finger 1(MARCHF1)
MAPK8	5599	Homo sapiens	mitogen-activated protein kinase 8(MAPK8)
PROS1	5627	Homo sapiens	protein S(PROS1)
PSMA6	5687	Homo sapiens	proteasome 20S subunit alpha 6(PSMA6)
ACKR3	57007	Homo sapiens	atypical chemokine receptor 3(ACKR3)
PTEN	5728	Homo sapiens	phosphatase and tensin homolog(PTEN)
PTGIS	5740	Homo sapiens	prostaglandin I2 synthase(PTGIS)
MIR494	574452	Homo sapiens	microRNA 494(MIR494)
NGB	58157	Homo sapiens	neuroglobin(NGB)
CXCL16	58191	Homo sapiens	C-X-C motif chemokine ligand 16(CXCL16)
RAC1	5879	Homo sapiens	Rac family small GTPase 1(RAC1)
MOK	5891	Homo sapiens	MOK protein kinase(MOK)
ACE2	59272	Homo sapiens	angiotensin converting enzyme 2(ACE2)
RBP4	5950	Homo sapiens	retinol binding protein 4(RBP4)
BCL2A1	597	Homo sapiens	BCL2 related protein A1(BCL2A1)
RELA	5970	Homo sapiens	RELA proto-oncogene, NF-kB subunit(RELA)
HPSE2	60495	Homo sapiens	heparanase 2 (inactive)(HPSE2)
GAS5	60674	Homo sapiens	growth arrest specific 5(GAS5)
SGK1	6446	Homo sapiens	serum/glucocorticoid regulated kinase 1(SGK1)
RTN4R	65078	Homo sapiens	reticulon 4 receptor(RTN4R)
SLC5A2	6524	Homo sapiens	solute carrier family 5 member 2(SLC5A2)
SLC9A1	6548	Homo sapiens	solute carrier family 9 member A1(SLC9A1)
SLC12A2	6558	Homo sapiens	solute carrier family 12 member 2(SLC12A2)
SST	6750	Homo sapiens	somatostatin(SST)
STC1	6781	Homo sapiens	stanniocalcin 1(STC1)
SULT1E1	6783	Homo sapiens	sulfotransferase family 1E member 1(SULT1E1)
SYK	6850	Homo sapiens	spleen associated tyrosine kinase(SYK)
TBXAS1	6916	Homo sapiens	thromboxane A synthase 1(TBXAS1)
HNF1A	6927	Homo sapiens	HNF1 homeobox A(HNF1A)
TGFA	7039	Homo sapiens	transforming growth factor alpha(TGFA)
TSPO	706	Homo sapiens	translocator protein(TSPO)
TIMP2	7077	Homo sapiens	TIMP metallopeptidase inhibitor 2(TIMP2)
TLR2	7097	Homo sapiens	toll like receptor 2(TLR2)
TNFSF4	7292	Homo sapiens	TNF superfamily member 4(TNFSF4)
TXN	7295	Homo sapiens	thioredoxin(TXN)
VCAM1	7412	Homo sapiens	vascular cell adhesion molecule 1(VCAM1)
TRPV1	7442	Homo sapiens	transient receptor potential cation channel subfamily V member 1(TRPV1)
CACNA1A	773	Homo sapiens	calcium voltage-gated channel subunit alpha1 A(CACNA1A)
CXCR4	7852	Homo sapiens	C-X-C motif chemokine receptor 4(CXCR4)
AIMP2	7965	Homo sapiens	aminoacyl tRNA synthetase complex interacting multifunctional protein 2(AIMP2)
NEIL1	79661	Homo sapiens	nei like DNA glycosylase 1(NEIL1)
NR4A3	8013	Homo sapiens	nuclear receptor subfamily 4 group A member 3(NR4A3)
PDGFD	80310	Homo sapiens	platelet derived growth factor D(PDGFD)
COASY	80347	Homo sapiens	Coenzyme A synthase(COASY)
COL18A1	80781	Homo sapiens	collagen type XVIII alpha 1 chain(COL18A1)
PLA2G6	8398	Homo sapiens	phospholipase A2 group VI(PLA2G6)
ULK1	8408	Homo sapiens	unc-51 like autophagy activating kinase 1(ULK1)
TSLP	85480	Homo sapiens	thymic stromal lymphopoietin(TSLP)
BECN1	8678	Homo sapiens	beclin 1(BECN1)
RIPK1	8737	Homo sapiens	receptor interacting serine/threonine kinase 1(RIPK1)
TNFSF12	8742	Homo sapiens	TNF superfamily member 12(TNFSF12)
HSPB3	8988	Homo sapiens	heat shock protein family B (small) member 3(HSPB3)
MCU	90550	Homo sapiens	mitochondrial calcium uniporter(MCU)
TIMD4	91937	Homo sapiens	T cell immunoglobulin and mucin domain containing 4(TIMD4)
SLC33A1	9197	Homo sapiens	solute carrier family 33 member 1(SLC33A1)
CD14	929	Homo sapiens	CD14 molecule(CD14)
COX5A	9377	Homo sapiens	cytochrome c oxidase subunit 5A(COX5A)
GRAP2	9402	Homo sapiens	GRB2 related adaptor protein 2(GRAP2)
ABCG2	9429	Homo sapiens	ATP binding cassette subfamily G member 2 (Junior blood group)(ABCG2)
GSTO1	9446	Homo sapiens	glutathione S-transferase omega 1(GSTO1)
AIM2	9447	Homo sapiens	absent in melanoma 2(AIM2)
EIF2AK3	9451	Homo sapiens	eukaryotic translation initiation factor 2 alpha kinase 3(EIF2AK3)
CARTPT	9607	Homo sapiens	CART prepropeptide(CARTPT)
ABCG1	9619	Homo sapiens	ATP binding cassette subfamily G member 1(ABCG1)
CD69	969	Homo sapiens	CD69 molecule(CD69)
SEMA3E	9723	Homo sapiens	semaphorin 3E(SEMA3E)
MAFB	9935	Homo sapiens	MAF bZIP transcription factor B(MAFB)
CDC42	998	Homo sapiens	cell division cycle 42(CDC42)
ZGLP1	100125288	Homo sapiens	zinc finger GATA like protein 1(ZGLP1)
MIR298	100126296	Homo sapiens	microRNA 298(MIR298)
MIR922	100126321	Homo sapiens	microRNA 922(MIR922)
KIR2DS2	100132285	Homo sapiens	killer cell immunoglobulin like receptor, two Ig domains and short cytoplasmic tail 2(KIR2DS2)
DEFB4B	100289462	Homo sapiens	defensin beta 4B(DEFB4B)
MIR1306	100302197	Homo sapiens	microRNA 1306(MIR1306)
MIR1203	100302211	Homo sapiens	microRNA 1203(MIR1203)
MIR664A	100302234	Homo sapiens	microRNA 664a(MIR664A)
HOTTIP	100316868	Homo sapiens	HOXA distal transcript antisense RNA(HOTTIP)
MIR4437	100616213	Homo sapiens	microRNA 4437(MIR4437)
MIR4669	100616236	Homo sapiens	microRNA 4669(MIR4669)
MIR4656	100616465	Homo sapiens	microRNA 4656(MIR4656)
NR1H3	10062	Homo sapiens	nuclear receptor subfamily 1 group H member 3(NR1H3)
EDIL3	10085	Homo sapiens	EGF like repeats and discoidin domains 3(EDIL3)
PTCSC3	100886964	Homo sapiens	papillary thyroid carcinoma susceptibility candidate 3(PTCSC3)
CDH13	1012	Homo sapiens	cadherin 13(CDH13)
EBI3	10148	Homo sapiens	Epstein-Barr virus induced 3(EBI3)
EMSLR	101927746	Homo sapiens	E2F1 mRNA stabilizing lncRNA(EMSLR)
LOC101929707	101929707	Homo sapiens	uncharacterized LOC101929707(LOC101929707)
CDKN3	1033	Homo sapiens	cyclin dependent kinase inhibitor 3(CDKN3)
IRF9	10379	Homo sapiens	interferon regulatory factor 9(IRF9)
ERICD	104355217	Homo sapiens	E2F1-regulated inhibitor of cell death(ERICD)
ATG7	10533	Homo sapiens	autophagy related 7(ATG7)
AGR2	10551	Homo sapiens	anterior gradient 2, protein disulphide isomerase family member(AGR2)
GNLY	10578	Homo sapiens	granulysin(GNLY)
SORBS1	10580	Homo sapiens	sorbin and SH3 domain containing 1(SORBS1)
CAMKK2	10645	Homo sapiens	calcium/calmodulin dependent protein kinase kinase 2(CAMKK2)
CXCR6	10663	Homo sapiens	C-X-C motif chemokine receptor 6(CXCR6)
MASP2	10747	Homo sapiens	MBL associated serine protease 2(MASP2)
TRAF3IP2	10758	Homo sapiens	TRAF3 interacting protein 2(TRAF3IP2)
NES	10763	Homo sapiens	nestin(NES)
PLK2	10769	Homo sapiens	polo like kinase 2(PLK2)
ALDH1L1	10840	Homo sapiens	aldehyde dehydrogenase 1 family member L1(ALDH1L1)
LILRB1	10859	Homo sapiens	leukocyte immunoglobulin like receptor B1(LILRB1)
RNPS1	10921	Homo sapiens	RNA binding protein with serine rich domain 1(RNPS1)
FASTK	10922	Homo sapiens	Fas activated serine/threonine kinase(FASTK)
PDIA5	10954	Homo sapiens	protein disulfide isomerase family A member 5(PDIA5)
STIP1	10963	Homo sapiens	stress induced phosphoprotein 1(STIP1)
COPS5	10987	Homo sapiens	COP9 signalosome subunit 5(COPS5)
RIPK3	11035	Homo sapiens	receptor interacting serine/threonine kinase 3(RIPK3)
LOC110673971	110673971	Homo sapiens	CYP11B2 promoter(LOC110673971)
DUSP14	11072	Homo sapiens	dual specificity phosphatase 14(DUSP14)
CAPN10	11132	Homo sapiens	calpain 10(CAPN10)
CHIT1	1118	Homo sapiens	chitinase 1(CHIT1)
TREX1	11277	Homo sapiens	three prime repair exonuclease 1(TREX1)
PARK7	11315	Homo sapiens	Parkinsonism associated deglycase(PARK7)
VSIG4	11326	Homo sapiens	V-set and immunoglobulin domain containing 4(VSIG4)
ACOT7	11332	Homo sapiens	acyl-CoA thioesterase 7(ACOT7)
MGLL	11343	Homo sapiens	monoglyceride lipase(MGLL)
CHRNA4	1137	Homo sapiens	cholinergic receptor nicotinic alpha 4 subunit(CHRNA4)
TRIM9	114088	Homo sapiens	tripartite motif containing 9(TRIM9)
CIRBP	1153	Homo sapiens	cold inducible RNA binding protein(CIRBP)
H3P7	115482683	Homo sapiens	H3 histone pseudogene 7(H3P7)
ADCYAP1	116	Homo sapiens	adenylate cyclase activating polypeptide 1(ADCYAP1)
LRG1	116844	Homo sapiens	leucine rich alpha-2-glycoprotein 1(LRG1)
CYP2R1	120227	Homo sapiens	cytochrome P450 family 2 subfamily R member 1(CYP2R1)
ACOT4	122970	Homo sapiens	acyl-CoA thioesterase 4(ACOT4)
CCR5	1234	Homo sapiens	C-C motif chemokine receptor 5(CCR5)
CEP20	123811	Homo sapiens	centrosomal protein 20
TAF8	129685	Homo sapiens	TATA-box binding protein associated factor 8(TAF8)
UBR3	130507	Homo sapiens	ubiquitin protein ligase E3 component n-recognin 3(UBR3)
COMT	1312	Homo sapiens	catechol-O-methyltransferase(COMT)
CRHR1	1394	Homo sapiens	corticotropin releasing hormone receptor 1(CRHR1)
CRMP1	1400	Homo sapiens	collapsin response mediator protein 1(CRMP1)
DEFB104A	140596	Homo sapiens	defensin beta 104A(DEFB104A)
TRPM6	140803	Homo sapiens	transient receptor potential cation channel subfamily M member 6(TRPM6)
SRXN1	140809	Homo sapiens	sulfiredoxin 1(SRXN1)
CRYZ	1429	Homo sapiens	crystallin zeta(CRYZ)
CSF2	1437	Homo sapiens	colony stimulating factor 2(CSF2)
TTC7B	145567	Homo sapiens	tetratricopeptide repeat domain 7B(TTC7B)
ADRA1A	148	Homo sapiens	adrenoceptor alpha 1A(ADRA1A)
CILP2	148113	Homo sapiens	cartilage intermediate layer protein 2(CILP2)
NKX2-5	1482	Homo sapiens	NK2 homeobox 5(NKX2-5)
HJV	148738	Homo sapiens	hemojuvelin BMP co-receptor(HJV)
CTNNB1	1499	Homo sapiens	catenin beta 1(CTNNB1)
ADRA2A	150	Homo sapiens	adrenoceptor alpha 2A(ADRA2A)
ARL6IP6	151188	Homo sapiens	ADP ribosylation factor like GTPase 6 interacting protein 6(ARL6IP6)
RMDN2	151393	Homo sapiens	regulator of microtubule dynamics 2(RMDN2)
ADRA2C	152	Homo sapiens	adrenoceptor alpha 2C(ADRA2C)
ADRB1	153	Homo sapiens	adrenoceptor beta 1(ADRB1)
C5orf38	153571	Homo sapiens	chromosome 5 open reading frame 38(C5orf38)
CYP2B7P	1556	Homo sapiens	cytochrome P450 family 2 subfamily B member 7, pseudogene(CYP2B7P)
CYP2D6	1565	Homo sapiens	cytochrome P450 family 2 subfamily D member 6(CYP2D6)
CYP2E1	1571	Homo sapiens	cytochrome P450 family 2 subfamily E member 1(CYP2E1)
CYP24A1	1591	Homo sapiens	cytochrome P450 family 24 subfamily A member 1(CYP24A1)
DECR1	1666	Homo sapiens	2,4-dienoyl-CoA reductase 1(DECR1)
DEFB1	1672	Homo sapiens	defensin beta 1(DEFB1)
DEFB4A	1673	Homo sapiens	defensin beta 4A(DEFB4A)
DLD	1738	Homo sapiens	dihydrolipoamide dehydrogenase(DLD)
DLG2	1740	Homo sapiens	discs large MAGUK scaffold protein 2(DLG2)
DVL1	1855	Homo sapiens	dishevelled segment polarity protein 1(DVL1)
EDN2	1907	Homo sapiens	endothelin 2(EDN2)
EDN3	1908	Homo sapiens	endothelin 3(EDN3)
EEF1A1	1915	Homo sapiens	eukaryotic translation elongation factor 1 alpha 1(EEF1A1)
EFNB2	1948	Homo sapiens	ephrin B2(EFNB2)
CELSR2	1952	Homo sapiens	cadherin EGF LAG seven-pass G-type receptor 2(CELSR2)
EGR2	1959	Homo sapiens	early growth response 2(EGR2)
EGR4	1961	Homo sapiens	early growth response 4(EGR4)
RMST	196475	Homo sapiens	rhabdomyosarcoma 2 associated transcript(RMST)
A2M	2	Homo sapiens	alpha-2-macroglobulin(A2M)
ELK1	2002	Homo sapiens	ETS transcription factor ELK1(ELK1)
EPAS1	2034	Homo sapiens	endothelial PAS domain protein 1(EPAS1)
ERCC4	2072	Homo sapiens	ERCC excision repair 4, endonuclease catalytic subunit(ERCC4)
ETS1	2113	Homo sapiens	ETS proto-oncogene 1, transcription factor(ETS1)
ETV3	2117	Homo sapiens	ETS variant transcription factor 3(ETV3)
ABCD1	215	Homo sapiens	ATP binding cassette subfamily D member 1(ABCD1)
F7	2155	Homo sapiens	coagulation factor VII(F7)
F8	2157	Homo sapiens	coagulation factor VIII(F8)
F9	2158	Homo sapiens	coagulation factor IX(F9)
FBLN1	2192	Homo sapiens	fibulin 1(FBLN1)
FCGR3A	2214	Homo sapiens	Fc gamma receptor IIIa(FCGR3A)
FCGR3B	2215	Homo sapiens	Fc gamma receptor IIIb(FCGR3B)
FCN1	2219	Homo sapiens	ficolin 1(FCN1)
FGF1	2246	Homo sapiens	fibroblast growth factor 1(FGF1)
FGF2	2247	Homo sapiens	fibroblast growth factor 2(FGF2)
ABCD2	225	Homo sapiens	ATP binding cassette subfamily D member 2(ABCD2)
FGF13	2258	Homo sapiens	fibroblast growth factor 13(FGF13)
VEGFD	2277	Homo sapiens	vascular endothelial growth factor D(VEGFD)
MRAS	22808	Homo sapiens	muscle RAS oncogene homolog(MRAS)
VASH1	22846	Homo sapiens	vasohibin 1(VASH1)
NTNG1	22854	Homo sapiens	netrin G1(NTNG1)
CARD8	22900	Homo sapiens	caspase recruitment domain family member 8(CARD8)
ATF6	22926	Homo sapiens	activating transcription factor 6(ATF6)
FOXF2	2295	Homo sapiens	forkhead box F2(FOXF2)
FAIM2	23017	Homo sapiens	Fas apoptotic inhibitory molecule 2(FAIM2)
FOXO3	2309	Homo sapiens	forkhead box O3(FOXO3)
MCF2L2	23101	Homo sapiens	MCF.2 cell line derived transforming sequence-like 2(MCF2L2)
FLG	2312	Homo sapiens	filaggrin(FLG)
TBC1D9	23158	Homo sapiens	TBC1 domain family member 9(TBC1D9)
MLC1	23209	Homo sapiens	modulator of VRAC current 1(MLC1)
ARC	23237	Homo sapiens	activity regulated cytoskeleton associated protein(ARC)
CLEC16A	23274	Homo sapiens	C-type lectin domain containing 16A(CLEC16A)
FMO3	2328	Homo sapiens	flavin containing dimethylaniline monoxygenase 3(FMO3)
CRTC1	23373	Homo sapiens	CREB regulated transcription coactivator 1(CRTC1)
NCS1	23413	Homo sapiens	neuronal calcium sensor 1(NCS1)
TRS-AGA2-3	23437	Homo sapiens	tRNA-Ser (anticodon AGA) 2-3(TRS-AGA2-3)
FOLH1	2346	Homo sapiens	folate hydrolase 1(FOLH1)
SPIDR	23514	Homo sapiens	scaffold protein involved in DNA repair(SPIDR)
FOS	2353	Homo sapiens	Fos proto-oncogene, AP-1 transcription factor subunit(FOS)
MMD	23531	Homo sapiens	monocyte to macrophage differentiation associated(MMD)
MAPK8IP2	23542	Homo sapiens	mitogen-activated protein kinase 8 interacting protein 2(MAPK8IP2)
PADI4	23569	Homo sapiens	peptidyl arginine deiminase 4(PADI4)
SMUG1	23583	Homo sapiens	single-strand-selective monofunctional uracil-DNA glycosylase 1(SMUG1)
DAPK2	23604	Homo sapiens	death associated protein kinase 2(DAPK2)
PLA2G15	23659	Homo sapiens	phospholipase A2 group XV(PLA2G15)
BCL2L13	23786	Homo sapiens	BCL2 like 13(BCL2L13)
ABCA4	24	Homo sapiens	ATP binding cassette subfamily A member 4(ABCA4)
PANX1	24145	Homo sapiens	pannexin 1(PANX1)
G6PD	2539	Homo sapiens	glucose-6-phosphate dehydrogenase(G6PD)
PRDX5	25824	Homo sapiens	peroxiredoxin 5(PRDX5)
HECTD1	25831	Homo sapiens	HECT domain E3 ubiquitin protein ligase 1(HECTD1)
GALNT2	2590	Homo sapiens	polypeptide N-acetylgalactosaminyltransferase 2(GALNT2)
HSPA12A	259217	Homo sapiens	heat shock protein family A (Hsp70) member 12A(HSPA12A)
FAM98A	25940	Homo sapiens	family with sequence similarity 98 member A(FAM98A)
GAP43	2596	Homo sapiens	growth associated protein 43(GAP43)
IS1	260402	Homo sapiens	Adolescent idiopathic scoliosis(IS1)
COPD	260431	Homo sapiens	Pulmonary disease, chronic obstructive, severe early-onset(COPD)
GATA1	2623	Homo sapiens	GATA binding protein 1(GATA1)
GATA3	2625	Homo sapiens	GATA binding protein 3(GATA3)
GCH1	2643	Homo sapiens	GTP cyclohydrolase 1(GCH1)
GCKR	2646	Homo sapiens	glucokinase regulator(GCKR)
SLC17A5	26503	Homo sapiens	solute carrier family 17 member 5(SLC17A5)
NPAS4	266743	Homo sapiens	neuronal PAS domain protein 4(NPAS4)
GEM	2669	Homo sapiens	GTP binding protein overexpressed in skeletal muscle(GEM)
HAVCR1	26762	Homo sapiens	hepatitis A virus cellular receptor 1(HAVCR1)
GGCX	2677	Homo sapiens	gamma-glutamyl carboxylase(GGCX)
GHRH	2691	Homo sapiens	growth hormone releasing hormone(GHRH)
GJA1	2697	Homo sapiens	gap junction protein alpha 1(GJA1)
NAAA	27163	Homo sapiens	N-acylethanolamine acid amidase(NAAA)
IL17B	27190	Homo sapiens	interleukin 17B(IL17B)
GCLC	2729	Homo sapiens	glutamate-cysteine ligase catalytic subunit(GCLC)
STK39	27347	Homo sapiens	serine/threonine kinase 39(STK39)
GLI2	2736	Homo sapiens	GLI family zinc finger 2(GLI2)
HTRA2	27429	Homo sapiens	HtrA serine peptidase 2(HTRA2)
GNAS	2778	Homo sapiens	GNAS complex locus(GNAS)
GNB3	2784	Homo sapiens	G protein subunit beta 3(GNB3)
GOT2	2806	Homo sapiens	glutamic-oxaloacetic transaminase 2(GOT2)
GPI	2821	Homo sapiens	glucose-6-phosphate isomerase(GPI)
H19	283120	Homo sapiens	H19 imprinted maternally expressed transcript(H19)
ANGPT2	285	Homo sapiens	angiopoietin 2(ANGPT2)
SNHG15	285958	Homo sapiens	small nucleolar RNA host gene 15(SNHG15)
ANK1	286	Homo sapiens	ankyrin 1(ANK1)
XKR6	286046	Homo sapiens	XK related 6(XKR6)
GPR37	2861	Homo sapiens	G protein-coupled receptor 37(GPR37)
GPR42	2866	Homo sapiens	G protein-coupled receptor 42(GPR42)
GPT	2875	Homo sapiens	glutamic--pyruvic transaminase(GPT)
GPX1	2876	Homo sapiens	glutathione peroxidase 1(GPX1)
REM1	28954	Homo sapiens	RRAD and GEM like GTPase 1(REM1)
GRN	2896	Homo sapiens	granulin precursor(GRN)
GRIK2	2898	Homo sapiens	glutamate ionotropic receptor kainate type subunit 2(GRIK2)
ANPEP	290	Homo sapiens	alanyl aminopeptidase, membrane(ANPEP)
GRIN2B	2904	Homo sapiens	glutamate ionotropic receptor NMDA type subunit 2B(GRIN2B)
GRIN2C	2905	Homo sapiens	glutamate ionotropic receptor NMDA type subunit 2C(GRIN2C)
GRINA	2907	Homo sapiens	glutamate ionotropic receptor NMDA type subunit associated protein 1(GRINA)
SETD2	29072	Homo sapiens	SET domain containing 2, histone lysine methyltransferase(SETD2)
GRM1	2911	Homo sapiens	glutamate metabotropic receptor 1(GRM1)
GRM2	2912	Homo sapiens	glutamate metabotropic receptor 2(GRM2)
CXCL1	2919	Homo sapiens	C-X-C motif chemokine ligand 1(CXCL1)
GSTM1	2944	Homo sapiens	glutathione S-transferase mu 1(GSTM1)
GSTT1	2952	Homo sapiens	glutathione S-transferase theta 1(GSTT1)
UBQLN1	29979	Homo sapiens	ubiquilin 1(UBQLN1)
NOP53	29997	Homo sapiens	NOP53 ribosome biogenesis factor(NOP53)
ANXA1	301	Homo sapiens	annexin A1(ANXA1)
HADHA	3030	Homo sapiens	hydroxyacyl-CoA dehydrogenase trifunctional multienzyme complex subunit alpha(HADHA)
HCRT	3060	Homo sapiens	hypocretin neuropeptide precursor(HCRT)
HDLBP	3069	Homo sapiens	high density lipoprotein binding protein(HDLBP)
HK2	3099	Homo sapiens	hexokinase 2(HK2)
ACACA	31	Homo sapiens	acetyl-CoA carboxylase alpha(ACACA)
HLA-B	3106	Homo sapiens	major histocompatibility complex, class I, B(HLA-B)
HLA-C	3107	Homo sapiens	major histocompatibility complex, class I, C(HLA-C)
HLA-DQB1	3119	Homo sapiens	major histocompatibility complex, class II, DQ beta 1(HLA-DQB1)
HLA-G	3135	Homo sapiens	major histocompatibility complex, class I, G(HLA-G)
AOC2	314	Homo sapiens	amine oxidase copper containing 2(AOC2)
NR4A1	3164	Homo sapiens	nuclear receptor subfamily 4 group A member 1(NR4A1)
HP	3240	Homo sapiens	haptoglobin(HP)
MMAB	326625	Homo sapiens	metabolism of cobalamin associated B(MMAB)
SERPINA9	327657	Homo sapiens	serpin family A member 9(SERPINA9)
HES1	3280	Homo sapiens	hes family bHLH transcription factor 1(HES1)
BIRC5	332	Homo sapiens	baculoviral IAP repeat containing 5(BIRC5)
HSPG2	3339	Homo sapiens	heparan sulfate proteoglycan 2(HSPG2)
HTR1A	3350	Homo sapiens	5-hydroxytryptamine receptor 1A(HTR1A)
HTR2A	3356	Homo sapiens	5-hydroxytryptamine receptor 2A(HTR2A)
FFAR4	338557	Homo sapiens	free fatty acid receptor 4(FFAR4)
C1QTNF9	338872	Homo sapiens	C1q and TNF related 9(C1QTNF9)
ID2	3398	Homo sapiens	inhibitor of DNA binding 2(ID2)
IFIT3	3437	Homo sapiens	interferon induced protein with tetratricopeptide repeats 3(IFIT3)
ACTBL2	345651	Homo sapiens	actin beta like 2(ACTBL2)
APOD	347	Homo sapiens	apolipoprotein D(APOD)
MAGEB5	347541	Homo sapiens	MAGE family member B5(MAGEB5)
IGF1R	3480	Homo sapiens	insulin like growth factor 1 receptor(IGF1R)
IGFBP3	3486	Homo sapiens	insulin like growth factor binding protein 3(IGFBP3)
IKBKB	3551	Homo sapiens	inhibitor of nuclear factor kappa B kinase subunit beta(IKBKB)
IL2	3558	Homo sapiens	interleukin 2(IL2)
IL4R	3566	Homo sapiens	interleukin 4 receptor(IL4R)
IL5	3567	Homo sapiens	interleukin 5(IL5)
IL7R	3575	Homo sapiens	interleukin 7 receptor(IL7R)
AQP1	358	Homo sapiens	aquaporin 1 (Colton blood group)(AQP1)
IL10RA	3587	Homo sapiens	interleukin 10 receptor subunit alpha(IL10RA)
IL10RB	3588	Homo sapiens	interleukin 10 receptor subunit beta(IL10RB)
IL16	3603	Homo sapiens	interleukin 16(IL16)
TNFRSF9	3604	Homo sapiens	TNF receptor superfamily member 9(TNFRSF9)
INSRR	3645	Homo sapiens	insulin receptor related receptor(INSRR)
IRAK1	3654	Homo sapiens	interleukin 1 receptor associated kinase 1(IRAK1)
IRS1	3667	Homo sapiens	insulin receptor substrate 1(IRS1)
ABCC6	368	Homo sapiens	ATP binding cassette subfamily C member 6(ABCC6)
ITGB2	3689	Homo sapiens	integrin subunit beta 2(ITGB2)
JAK3	3718	Homo sapiens	Janus kinase 3(JAK3)
JUNB	3726	Homo sapiens	JunB proto-oncogene, AP-1 transcription factor subunit(JUNB)
AREG	374	Homo sapiens	amphiregulin(AREG)
PEAR1	375033	Homo sapiens	platelet endothelial aggregation receptor 1(PEAR1)
KDR	3791	Homo sapiens	kinase insert domain receptor(KDR)
KIR2DS1	3806	Homo sapiens	killer cell immunoglobulin like receptor, two Ig domains and short cytoplasmic tail 1(KIR2DS1)
KIR3DL1	3811	Homo sapiens	killer cell immunoglobulin like receptor, three Ig domains and long cytoplasmic tail 1(KIR3DL1)
KIR3DL2	3812	Homo sapiens	killer cell immunoglobulin like receptor, three Ig domains and long cytoplasmic tail 2(KIR3DL2)
KRT18	3875	Homo sapiens	keratin 18(KRT18)
C11orf96	387763	Homo sapiens	chromosome 11 open reading frame 96(C11orf96)
TSPYL6	388951	Homo sapiens	TSPY like 6(TSPYL6)
LAD1	3898	Homo sapiens	ladinin 1(LAD1)
LAMA5	3911	Homo sapiens	laminin subunit alpha 5(LAMA5)
LAMC2	3918	Homo sapiens	laminin subunit gamma 2(LAMC2)
LAMP2	3920	Homo sapiens	lysosomal associated membrane protein 2(LAMP2)
RPSA	3921	Homo sapiens	ribosomal protein SA(RPSA)
LCP1	3936	Homo sapiens	lymphocyte cytosolic protein 1(LCP1)
LEPR	3953	Homo sapiens	leptin receptor(LEPR)
LGALS9	3965	Homo sapiens	galectin 9(LGALS9)
LIG4	3981	Homo sapiens	DNA ligase 4(LIG4)
LIMK1	3984	Homo sapiens	LIM domain kinase 1(LIMK1)
LOXL1	4016	Homo sapiens	lysyl oxidase like 1(LOXL1)
LRP1	4035	Homo sapiens	LDL receptor related protein 1(LRP1)
LRP6	4040	Homo sapiens	LDL receptor related protein 6(LRP6)
LINC01194	404663	Homo sapiens	long intergenic non-protein coding RNA 1194(LINC01194)
CIMT	404677	Homo sapiens	Carotid intimal medial thickness(CIMT)
MIRLET7B	406884	Homo sapiens	microRNA let-7b(MIRLET7B)
MIRLET7E	406887	Homo sapiens	microRNA let-7e(MIRLET7E)
MIRLET7I	406891	Homo sapiens	microRNA let-7i(MIRLET7I)
MIR106A	406899	Homo sapiens	microRNA 106a(MIR106A)
MIR125B2	406912	Homo sapiens	microRNA 125b-2(MIR125B2)
MIR129-2	406918	Homo sapiens	microRNA 129-2(MIR129-2)
MIR130B	406920	Homo sapiens	microRNA 130b(MIR130B)
MIR140	406932	Homo sapiens	microRNA 140(MIR140)
MIR144	406936	Homo sapiens	microRNA 144(MIR144)
MIR152	406943	Homo sapiens	microRNA 152(MIR152)
MIR17	406952	Homo sapiens	microRNA 17(MIR17)
MIR185	406961	Homo sapiens	microRNA 185(MIR185)
MIR192	406967	Homo sapiens	microRNA 192(MIR192)
MIR195	406971	Homo sapiens	microRNA 195(MIR195)
MIR199B	406978	Homo sapiens	microRNA 199b(MIR199B)
MIR200C	406985	Homo sapiens	microRNA 200c(MIR200C)
MIR206	406989	Homo sapiens	microRNA 206(MIR206)
MIR212	406994	Homo sapiens	microRNA 212(MIR212)
MIR216A	406998	Homo sapiens	microRNA 216a(MIR216A)
MIR219A1	407002	Homo sapiens	microRNA 219a-1(MIR219A1)
MIR22	407004	Homo sapiens	microRNA 22(MIR22)
MIR221	407006	Homo sapiens	microRNA 221(MIR221)
MIR30D	407033	Homo sapiens	microRNA 30d(MIR30D)
MIR31	407035	Homo sapiens	microRNA 31(MIR31)
MIR34A	407040	Homo sapiens	microRNA 34a(MIR34A)
MIR93	407050	Homo sapiens	microRNA 93(MIR93)
ARRB2	409	Homo sapiens	arrestin beta 2(ARRB2)
MAPT	4137	Homo sapiens	microtubule associated protein tau(MAPT)
MBL2	4153	Homo sapiens	mannose binding lectin 2(MBL2)
MDK	4192	Homo sapiens	midkine(MDK)
MDM2	4193	Homo sapiens	MDM2 proto-oncogene(MDM2)
CIITA	4261	Homo sapiens	class II major histocompatibility complex transactivator(CIITA)
NR3C2	4306	Homo sapiens	nuclear receptor subfamily 3 group C member 2(NR3C2)
MOG	4340	Homo sapiens	myelin oligodendrocyte glycoprotein(MOG)
MRC1	4360	Homo sapiens	mannose receptor C-type 1(MRC1)
MIAT	440823	Homo sapiens	myocardial infarction associated transcript(MIAT)
POTEKP	440915	Homo sapiens	POTE ankyrin domain family member K, pseudogene(POTEKP)
ZFAS1	441951	Homo sapiens	ZNFX1 antisense RNA 1(ZFAS1)
MIR326	442900	Homo sapiens	microRNA 326(MIR326)
MSD	4434	Homo sapiens	microcephaly with spastic diplegia (Paine syndrome)(MSD)
MSR1	4481	Homo sapiens	macrophage scavenger receptor 1(MSR1)
PLF	450095	Homo sapiens	Pulmonary function(PLF)
MTAP	4507	Homo sapiens	methylthioadenosine phosphorylase(MTAP)
MT-CYB	4519	Homo sapiens	mitochondrially encoded cytochrome b
MUSK	4593	Homo sapiens	muscle associated receptor tyrosine kinase(MUSK)
MMUT	4594	Homo sapiens	methylmalonyl-CoA mutase(MMUT)
MVK	4598	Homo sapiens	mevalonate kinase(MVK)
ATF3	467	Homo sapiens	activating transcription factor 3(ATF3)
ATF4	468	Homo sapiens	activating transcription factor 4(ATF4)
NDUFC2	4718	Homo sapiens	NADH:ubiquinone oxidoreductase subunit C2(NDUFC2)
NFKB1	4790	Homo sapiens	nuclear factor kappa B subunit 1(NFKB1)
NM	4827	Homo sapiens	neutrophil migration(NM)
NNMT	4837	Homo sapiens	nicotinamide N-methyltransferase(NNMT)
NPC1	4864	Homo sapiens	NPC intracellular cholesterol transporter 1(NPC1)
NPPB	4879	Homo sapiens	natriuretic peptide B(NPPB)
NTF4	4909	Homo sapiens	neurotrophin 4(NTF4)
MIR422A	494334	Homo sapiens	microRNA 422a(MIR422A)
MIR424	494336	Homo sapiens	microRNA 424(MIR424)
OATP1	4945	Homo sapiens	ornithine aminotransferase pseudogene 1(OATP1)
OGG1	4968	Homo sapiens	8-oxoguanine DNA glycosylase(OGG1)
OPRK1	4986	Homo sapiens	opioid receptor kappa 1(OPRK1)
OPRM1	4988	Homo sapiens	opioid receptor mu 1(OPRM1)
P2RX4	5025	Homo sapiens	purinergic receptor P2X 4(P2RX4)
P2RX7	5027	Homo sapiens	purinergic receptor P2X 7(P2RX7)
P2RY2	5029	Homo sapiens	purinergic receptor P2Y2(P2RY2)
DEFB104B	503618	Homo sapiens	defensin beta 104B(DEFB104B)
PAEP	5047	Homo sapiens	progestagen associated endometrial protein(PAEP)
NOX4	50507	Homo sapiens	NADPH oxidase 4(NOX4)
SERPINB2	5055	Homo sapiens	serpin family B member 2(SERPINB2)
IL20	50604	Homo sapiens	interleukin 20(IL20)
PAPPA	5069	Homo sapiens	pappalysin 1(PAPPA)
AK3	50808	Homo sapiens	adenylate kinase 3(AK3)
PC	5091	Homo sapiens	pyruvate carboxylase(PC)
PDE11A	50940	Homo sapiens	phosphodiesterase 11A(PDE11A)
FOXP3	50943	Homo sapiens	forkhead box P3(FOXP3)
SERPINA5	5104	Homo sapiens	serpin family A member 5(SERPINA5)
GAL	51083	Homo sapiens	galanin and GMAP prepropeptide(GAL)
MLXIPL	51085	Homo sapiens	MLX interacting protein like(MLXIPL)
RMDN1	51115	Homo sapiens	regulator of microtubule dynamics 1(RMDN1)
IRAK4	51135	Homo sapiens	interleukin 1 receptor associated kinase 4(IRAK4)
PCSK1	5122	Homo sapiens	proprotein convertase subtilisin/kexin type 1(PCSK1)
MZB1	51237	Homo sapiens	marginal zone B and B1 cell specific protein(MZB1)
TLR7	51284	Homo sapiens	toll like receptor 7(TLR7)
TLR8	51311	Homo sapiens	toll like receptor 8(TLR8)
SPTBN5	51332	Homo sapiens	spectrin beta, non-erythrocytic 5(SPTBN5)
MS4A4A	51338	Homo sapiens	membrane spanning 4-domains A4A(MS4A4A)
ZC3HC1	51530	Homo sapiens	zinc finger C3HC-type containing 1(ZC3HC1)
PDGFRB	5159	Homo sapiens	platelet derived growth factor receptor beta(PDGFRB)
PECAM1	5175	Homo sapiens	platelet and endothelial cell adhesion molecule 1(PECAM1)
RTEL1	51750	Homo sapiens	regulator of telomere elongation helicase 1(RTEL1)
STK26	51765	Homo sapiens	serine/threonine kinase 26(STK26)
ASIC5	51802	Homo sapiens	acid sensing ion channel subunit family member 5(ASIC5)
SERPINE2	5270	Homo sapiens	serpin family E member 2(SERPINE2)
SERPINI1	5274	Homo sapiens	serpin family I member 1(SERPINI1)
PIK3R1	5295	Homo sapiens	phosphoinositide-3-kinase regulatory subunit 1(PIK3R1)
PITX2	5308	Homo sapiens	paired like homeodomain 2(PITX2)
PKM	5315	Homo sapiens	pyruvate kinase M1/2(PKM)
PLIN1	5346	Homo sapiens	perilipin 1(PLIN1)
PLP1	5354	Homo sapiens	proteolipid protein 1(PLP1)
ACP5	54	Homo sapiens	acid phosphatase 5, tartrate resistant(ACP5)
PNN	5411	Homo sapiens	pinin, desmosome associated protein(PNN)
NANS	54187	Homo sapiens	N-acetylneuraminate synthase(NANS)
POR	5447	Homo sapiens	cytochrome p450 oxidoreductase(POR)
POU2F1	5451	Homo sapiens	POU class 2 homeobox 1(POU2F1)
TOMM7	54543	Homo sapiens	translocase of outer mitochondrial membrane 7(TOMM7)
DLL4	54567	Homo sapiens	delta like canonical Notch ligand 4(DLL4)
EGLN1	54583	Homo sapiens	egl-9 family hypoxia inducible factor 1(EGLN1)
UGT1A1	54658	Homo sapiens	UDP glucuronosyltransferase family 1 member A1(UGT1A1)
PPBP	5473	Homo sapiens	pro-platelet basic protein(PPBP)
ROPN1	54763	Homo sapiens	rhophilin associated tail protein 1(ROPN1)
PPIA	5478	Homo sapiens	peptidylprolyl isomerase A(PPIA)
TRPM7	54822	Homo sapiens	transient receptor potential cation channel subfamily M member 7(TRPM7)
RASIP1	54922	Homo sapiens	Ras interacting protein 1(RASIP1)
TMEM132A	54972	Homo sapiens	transmembrane protein 132A(TMEM132A)
ANO1	55107	Homo sapiens	anoctamin 1(ANO1)
RMDN3	55177	Homo sapiens	regulator of microtubule dynamics 3(RMDN3)
IMPACT	55364	Homo sapiens	impact RWD domain protein(IMPACT)
MIR449A	554213	Homo sapiens	microRNA 449a(MIR449A)
PRH1	5554	Homo sapiens	proline rich protein HaeIII subfamily 1(PRH1)
PRH2	5555	Homo sapiens	proline rich protein HaeIII subfamily 2(PRH2)
KIF16B	55614	Homo sapiens	kinesin family member 16B(KIF16B)
SYBU	55638	Homo sapiens	syntabulin(SYBU)
PRKAR1A	5573	Homo sapiens	protein kinase cAMP-dependent type I regulatory subunit alpha(PRKAR1A)
VPS35	55737	Homo sapiens	VPS35 retromer complex component(VPS35)
PRKCA	5578	Homo sapiens	protein kinase C alpha(PRKCA)
PRKCD	5580	Homo sapiens	protein kinase C delta(PRKCD)
RNF130	55819	Homo sapiens	ring finger protein 130(RNF130)
PRKD1	5587	Homo sapiens	protein kinase D1(PRKD1)
ACSS2	55902	Homo sapiens	acyl-CoA synthetase short chain family member 2(ACSS2)
APOM	55937	Homo sapiens	apolipoprotein M(APOM)
LRRC8A	56262	Homo sapiens	leucine rich repeat containing 8 VRAC subunit A(LRRC8A)
MASP1	5648	Homo sapiens	MBL associated serine protease 1(MASP1)
MMP26	56547	Homo sapiens	matrix metallopeptidase 26(MMP26)
B2M	567	Homo sapiens	beta-2-microglobulin(B2M)
SPHK2	56848	Homo sapiens	sphingosine kinase 2(SPHK2)
ANKS1B	56899	Homo sapiens	ankyrin repeat and sterile alpha motif domain containing 1B(ANKS1B)
PSMB9	5698	Homo sapiens	proteasome 20S subunit beta 9(PSMB9)
PDXP	57026	Homo sapiens	pyridoxal phosphatase(PDXP)
RTN4	57142	Homo sapiens	reticulon 4(RTN4)
PTGDR	5729	Homo sapiens	prostaglandin D2 receptor(PTGDR)
PTGER2	5732	Homo sapiens	prostaglandin E receptor 2(PTGER2)
MRS2	57380	Homo sapiens	magnesium transporter MRS2(MRS2)
PTGIR	5739	Homo sapiens	prostaglandin I2 receptor(PTGIR)
MIR363	574031	Homo sapiens	microRNA 363(MIR363)
PTHLH	5744	Homo sapiens	parathyroid hormone like hormone(PTHLH)
MIR451A	574411	Homo sapiens	microRNA 451a(MIR451A)
MIR410	574434	Homo sapiens	microRNA 410(MIR410)
MIR497	574456	Homo sapiens	microRNA 497(MIR497)
NDRG3	57446	Homo sapiens	NDRG family member 3(NDRG3)
NDRG2	57447	Homo sapiens	NDRG family member 2(NDRG2)
MIR503	574506	Homo sapiens	microRNA 503(MIR503)
NLN	57486	Homo sapiens	neurolysin(NLN)
TAOK1	57551	Homo sapiens	TAO kinase 1(TAOK1)
SEMA6A	57556	Homo sapiens	semaphorin 6A(SEMA6A)
PTMA	5757	Homo sapiens	prothymosin alpha(PTMA)
PTMAP4	5761	Homo sapiens	prothymosin alpha pseudogene 4(PTMAP4)
RNF213	57674	Homo sapiens	ring finger protein 213(RNF213)
PRX	57716	Homo sapiens	periaxin(PRX)
HAMP	57817	Homo sapiens	hepcidin antimicrobial peptide(HAMP)
BARD1	580	Homo sapiens	BRCA1 associated RING domain 1(BARD1)
NLRC4	58484	Homo sapiens	NLR family CARD domain containing 4(NLRC4)
IL21	59067	Homo sapiens	interleukin 21(IL21)
RAPSN	5913	Homo sapiens	receptor associated protein of the synapse(RAPSN)
RARRES2	5919	Homo sapiens	retinoic acid receptor responder 2(RARRES2)
TRPV4	59341	Homo sapiens	transient receptor potential cation channel subfamily V member 4(TRPV4)
RENBP	5973	Homo sapiens	renin binding protein(RENBP)
ACTB	60	Homo sapiens	actin beta(ACTB)
RGS7	6000	Homo sapiens	regulator of G protein signaling 7(RGS7)
RNASE3	6037	Homo sapiens	ribonuclease A family member 3(RNASE3)
PROK2	60675	Homo sapiens	prokineticin 2(PROK2)
RPS20	6224	Homo sapiens	ribosomal protein S20(RPS20)
RTN1	6252	Homo sapiens	reticulon 1(RTN1)
SORT1	6272	Homo sapiens	sortilin 1(SORT1)
S100A9	6280	Homo sapiens	S100 calcium binding protein A9(S100A9)
S100A11	6282	Homo sapiens	S100 calcium binding protein A11(S100A11)
SAA1	6288	Homo sapiens	serum amyloid A1(SAA1)
SAA2	6289	Homo sapiens	serum amyloid A2(SAA2)
TSPAN31	6302	Homo sapiens	tetraspanin 31(TSPAN31)
CEACAM1	634	Homo sapiens	CEA cell adhesion molecule 1(CEACAM1)
BHMT	635	Homo sapiens	betaine--homocysteine S-methyltransferase(BHMT)
CCL5	6352	Homo sapiens	C-C motif chemokine ligand 5(CCL5)
CCL19	6363	Homo sapiens	C-C motif chemokine ligand 19(CCL19)
CCL23	6368	Homo sapiens	C-C motif chemokine ligand 23(CCL23)
CX3CL1	6376	Homo sapiens	C-X3-C motif chemokine ligand 1(CX3CL1)
SDC1	6382	Homo sapiens	syndecan 1(SDC1)
SRR	63826	Homo sapiens	serine racemase(SRR)
NEUROG2	63973	Homo sapiens	neurogenin 2(NEUROG2)
SELL	6402	Homo sapiens	selectin L(SELL)
CRLF2	64109	Homo sapiens	cytokine receptor like factor 2(CRLF2)
MOAP1	64112	Homo sapiens	modulator of apoptosis 1(MOAP1)
POTEM	641455	Homo sapiens	POTE ankyrin domain family member M(POTEM)
MAP2K4	6416	Homo sapiens	mitogen-activated protein kinase kinase 4(MAP2K4)
SNHG6	641638	Homo sapiens	small nucleolar RNA host gene 6(SNHG6)
ABCG8	64241	Homo sapiens	ATP binding cassette subfamily G member 8(ABCG8)
ITSN1	6453	Homo sapiens	intersectin 1(ITSN1)
SHC1	6464	Homo sapiens	SHC adaptor protein 1(SHC1)
GORASP1	64689	Homo sapiens	golgi reassembly stacking protein 1(GORASP1)
SHH	6469	Homo sapiens	sonic hedgehog signaling molecule(SHH)
SHMT1	6470	Homo sapiens	serine hydroxymethyltransferase 1(SHMT1)
SMURF2	64750	Homo sapiens	SMAD specific E3 ubiquitin protein ligase 2(SMURF2)
NMNAT1	64802	Homo sapiens	nicotinamide nucleotide adenylyltransferase 1(NMNAT1)
MARCHF7	64844	Homo sapiens	membrane associated ring-CH-type finger 7(MARCHF7)
AGXT2	64902	Homo sapiens	alanine--glyoxylate aminotransferase 2(AGXT2)
PINK1	65018	Homo sapiens	PTEN induced kinase 1(PINK1)
ACD	65057	Homo sapiens	ACD shelterin complex subunit and telomerase recruitment factor(ACD)
NBEAL1	65065	Homo sapiens	neurobeachin like 1(NBEAL1)
MARCKSL1	65108	Homo sapiens	MARCKS like 1(MARCKSL1)
WNK1	65125	Homo sapiens	WNK lysine deficient protein kinase 1(WNK1)
WNK3	65267	Homo sapiens	WNK lysine deficient protein kinase 3(WNK3)
SLC6A4	6532	Homo sapiens	solute carrier family 6 member 4(SLC6A4)
SLC6A11	6538	Homo sapiens	solute carrier family 6 member 11(SLC6A11)
SLC6A13	6540	Homo sapiens	solute carrier family 6 member 13(SLC6A13)
SLC12A3	6559	Homo sapiens	solute carrier family 12 member 3(SLC12A3)
SLC19A1	6573	Homo sapiens	solute carrier family 19 member 1(SLC19A1)
SLC20A2	6575	Homo sapiens	solute carrier family 20 member 2(SLC20A2)
SLCO1A2	6579	Homo sapiens	solute carrier organic anion transporter family member 1A2(SLCO1A2)
CYP4F12	66002	Homo sapiens	cytochrome P450 family 4 subfamily F member 12(CYP4F12)
SMN1	6606	Homo sapiens	survival of motor neuron 1, telomeric(SMN1)
SMN2	6607	Homo sapiens	survival of motor neuron 2, centromeric(SMN2)
SNCA	6622	Homo sapiens	synuclein alpha(SNCA)
SNRNP70	6625	Homo sapiens	small nuclear ribonucleoprotein U1 subunit 70(SNRNP70)
MIR544A	664613	Homo sapiens	microRNA 544a(MIR544A)
MIR487B	664616	Homo sapiens	microRNA 487b(MIR487B)
SOD2	6648	Homo sapiens	superoxide dismutase 2(SOD2)
SOD3	6649	Homo sapiens	superoxide dismutase 3(SOD3)
BNIP3L	665	Homo sapiens	BCL2 interacting protein 3 like(BNIP3L)
SOX2	6657	Homo sapiens	SRY-box transcription factor 2(SOX2)
SREBF2	6721	Homo sapiens	sterol regulatory element binding transcription factor 2(SREBF2)
SRF	6722	Homo sapiens	serum response factor(SRF)
BRCA2	675	Homo sapiens	BRCA2 DNA repair associated(BRCA2)
SSTR4	6754	Homo sapiens	somatostatin receptor 4(SSTR4)
STAR	6770	Homo sapiens	steroidogenic acute regulatory protein(STAR)
STAT4	6775	Homo sapiens	signal transducer and activator of transcription 4(STAT4)
STAT5A	6776	Homo sapiens	signal transducer and activator of transcription 5A(STAT5A)
STAT5B	6777	Homo sapiens	signal transducer and activator of transcription 5B(STAT5B)
SCARNA6	677772	Homo sapiens	small Cajal body-specific RNA 6(SCARNA6)
STIM1	6786	Homo sapiens	stromal interaction molecule 1(STIM1)
BRS3	680	Homo sapiens	bombesin receptor subtype 3(BRS3)
ABCC8	6833	Homo sapiens	ATP binding cassette subfamily C member 8(ABCC8)
SYT1	6857	Homo sapiens	synaptotagmin 1(SYT1)
TAC1	6863	Homo sapiens	tachykinin precursor 1(TAC1)
ADAM17	6868	Homo sapiens	ADAM metallopeptidase domain 17(ADAM17)
BTF3P11	690	Homo sapiens	basic transcription factor 3 pseudogene 11(BTF3P11)
MIR532	693124	Homo sapiens	microRNA 532(MIR532)
MIR605	693190	Homo sapiens	microRNA 605(MIR605)
MIR608	693193	Homo sapiens	microRNA 608(MIR608)
MIR618	693203	Homo sapiens	microRNA 618(MIR618)
MIR638	693223	Homo sapiens	microRNA 638(MIR638)
ZEB1	6935	Homo sapiens	zinc finger E-box binding homeobox 1(ZEB1)
TCN2	6948	Homo sapiens	transcobalamin 2(TCN2)
TEK	7010	Homo sapiens	TEK receptor tyrosine kinase(TEK)
TERC	7012	Homo sapiens	telomerase RNA component(TERC)
TERT	7015	Homo sapiens	telomerase reverse transcriptase(TERT)
TFDP1	7027	Homo sapiens	transcription factor Dp-1(TFDP1)
TFPI	7035	Homo sapiens	tissue factor pathway inhibitor(TFPI)
TGM2	7052	Homo sapiens	transglutaminase 2(TGM2)
THBS1	7057	Homo sapiens	thrombospondin 1(THBS1)
TIMP1	7076	Homo sapiens	TIMP metallopeptidase inhibitor 1(TIMP1)
TLR3	7098	Homo sapiens	toll like receptor 3(TLR3)
ACTG1	71	Homo sapiens	actin gamma 1(ACTG1)
SERPING1	710	Homo sapiens	serpin family G member 1(SERPING1)
TLR5	7100	Homo sapiens	toll like receptor 5(TLR5)
TM7SF2	7108	Homo sapiens	transmembrane 7 superfamily member 2(TM7SF2)
CLDN5	7122	Homo sapiens	claudin 5(CLDN5)
TNFAIP3	7128	Homo sapiens	TNF alpha induced protein 3(TNFAIP3)
TNFRSF1A	7132	Homo sapiens	TNF receptor superfamily member 1A(TNFRSF1A)
TNNI3	7137	Homo sapiens	troponin I3, cardiac type(TNNI3)
TRC-GCA24-1	7183	Homo sapiens	tRNA-Cys (GCA) 24-1(TRC-GCA24-1)
TRAF3	7187	Homo sapiens	TNF receptor associated factor 3(TRAF3)
ACTG2	72	Homo sapiens	actin gamma 2, smooth muscle(ACTG2)
TRH	7200	Homo sapiens	thyrotropin releasing hormone(TRH)
TRPC6	7225	Homo sapiens	transient receptor potential cation channel subfamily C member 6(TRPC6)
TRPM2	7226	Homo sapiens	transient receptor potential cation channel subfamily M member 2(TRPM2)
TRPS1	7227	Homo sapiens	transcriptional repressor GATA binding 1(TRPS1)
C5	727	Homo sapiens	complement C5(C5)
TTR	7276	Homo sapiens	transthyretin(TTR)
UBE2L3	7332	Homo sapiens	ubiquitin conjugating enzyme E2 L3(UBE2L3)
UCHL1	7345	Homo sapiens	ubiquitin C-terminal hydrolase L1(UCHL1)
UGCG	7357	Homo sapiens	UDP-glucose ceramide glucosyltransferase(UGCG)
UGT2B4	7363	Homo sapiens	UDP glucuronosyltransferase family 2 member B4(UGT2B4)
UMOD	7369	Homo sapiens	uromodulin(UMOD)
VPS51	738	Homo sapiens	VPS51 subunit of GARP complex(VPS51)
USF1	7391	Homo sapiens	upstream transcription factor 1(USF1)
UTRN	7402	Homo sapiens	utrophin(UTRN)
VASP	7408	Homo sapiens	vasodilator stimulated phosphoprotein(VASP)
VDR	7421	Homo sapiens	vitamin D receptor(VDR)
VEGFB	7423	Homo sapiens	vascular endothelial growth factor B(VEGFB)
VIP	7432	Homo sapiens	vasoactive intestinal peptide(VIP)
VSNL1	7447	Homo sapiens	visinin like 1(VSNL1)
VTN	7448	Homo sapiens	vitronectin(VTN)
WRN	7486	Homo sapiens	WRN RecQ like helicase(WRN)
CACNA1C	775	Homo sapiens	calcium voltage-gated channel subunit alpha1 C(CACNA1C)
ZNF208	7757	Homo sapiens	zinc finger protein 208(ZNF208)
MANF	7873	Homo sapiens	mesencephalic astrocyte derived neurotrophic factor(MANF)
REEP5	7905	Homo sapiens	receptor accessory protein 5(REEP5)
MUL1	79594	Homo sapiens	mitochondrial E3 ubiquitin protein ligase 1(MUL1)
ADIPOR2	79602	Homo sapiens	adiponectin receptor 2(ADIPOR2)
TNFAIP8L2	79626	Homo sapiens	TNF alpha induced protein 8 like 2(TNFAIP8L2)
DHX40	79665	Homo sapiens	DEAH-box helicase 40(DHX40)
TFPI2	7980	Homo sapiens	tissue factor pathway inhibitor 2(TFPI2)
EHMT1	79813	Homo sapiens	euchromatic histone lysine methyltransferase 1(EHMT1)
ARHGEF5	7984	Homo sapiens	Rho guanine nucleotide exchange factor 5(ARHGEF5)
MAP9	79884	Homo sapiens	microtubule associated protein 9(MAP9)
ERMP1	79956	Homo sapiens	endoplasmic reticulum metallopeptidase 1(ERMP1)
WLS	79971	Homo sapiens	Wnt ligand secretion mediator(WLS)
NAA25	80018	Homo sapiens	N-alpha-acetyltransferase 25, NatB auxiliary subunit(NAA25)
CALM1	801	Homo sapiens	calmodulin 1(CALM1)
ZC3H12A	80149	Homo sapiens	zinc finger CCCH-type containing 12A(ZC3H12A)
FLAD1	80308	Homo sapiens	flavin adenine dinucleotide synthetase 1(FLAD1)
KCNIP4	80333	Homo sapiens	potassium voltage-gated channel interacting protein 4(KCNIP4)
CALR	811	Homo sapiens	calreticulin(CALR)
CALU	813	Homo sapiens	calumenin(CALU)
AKAP1	8165	Homo sapiens	A-kinase anchoring protein 1(AKAP1)
RNF146	81847	Homo sapiens	ring finger protein 146(RNF146)
QTRT1	81890	Homo sapiens	queuine tRNA-ribosyltransferase catalytic subunit 1(QTRT1)
BRAP	8315	Homo sapiens	BRCA1 associated protein(BRAP)
CASP1	834	Homo sapiens	caspase 1(CASP1)
PLVAP	83483	Homo sapiens	plasmalemma vesicle associated protein(PLVAP)
BCO2	83875	Homo sapiens	beta-carotene oxygenase 2(BCO2)
TSPAN10	83882	Homo sapiens	tetraspanin 10(TSPAN10)
CASP7	840	Homo sapiens	caspase 7(CASP7)
CASP8	841	Homo sapiens	caspase 8(CASP8)
MINDY4	84182	Homo sapiens	MINDY lysine 48 deubiquitinase 4(MINDY4)
KLF11	8462	Homo sapiens	Kruppel like factor 11(KLF11)
NTNG2	84628	Homo sapiens	netrin G2(NTNG2)
KDM2B	84678	Homo sapiens	lysine demethylase 2B(KDM2B)
ACCS	84680	Homo sapiens	1-aminocyclopropane-1-carboxylate synthase homolog (inactive)(ACCS)
CAT	847	Homo sapiens	catalase(CAT)
PSRC1	84722	Homo sapiens	proline and serine rich coiled-coil 1(PSRC1)
GPR65	8477	Homo sapiens	G protein-coupled receptor 65(GPR65)
IL17RC	84818	Homo sapiens	interleukin 17 receptor C(IL17RC)
ORAI1	84876	Homo sapiens	ORAI calcium release-activated calcium modulator 1(ORAI1)
APOL1	8542	Homo sapiens	apolipoprotein L1(APOL1)
DOCK7	85440	Homo sapiens	dedicator of cytokinesis 7(DOCK7)
PIAS1	8554	Homo sapiens	protein inhibitor of activated STAT 1(PIAS1)
DENR	8562	Homo sapiens	density regulated re-initiation and release factor(DENR)
MADD	8567	Homo sapiens	MAP kinase activating death domain(MADD)
TNFSF11	8600	Homo sapiens	TNF superfamily member 11(TNFSF11)
PLPP3	8613	Homo sapiens	phospholipid phosphatase 3(PLPP3)
PDE5A	8654	Homo sapiens	phosphodiesterase 5A(PDE5A)
TNKS	8658	Homo sapiens	tankyrase(TNKS)
ABCC3	8714	Homo sapiens	ATP binding cassette subfamily C member 3(ABCC3)
TNFSF14	8740	Homo sapiens	TNF superfamily member 14(TNFSF14)
TNFSF10	8743	Homo sapiens	TNF superfamily member 10(TNFSF10)
TNFRSF11A	8792	Homo sapiens	TNF receptor superfamily member 11a(TNFRSF11A)
IL18RAP	8807	Homo sapiens	interleukin 18 receptor accessory protein(IL18RAP)
IL18R1	8809	Homo sapiens	interleukin 18 receptor 1(IL18R1)
NR1I2	8856	Homo sapiens	nuclear receptor subfamily 1 group I member 2(NR1I2)
SQSTM1	8878	Homo sapiens	sequestosome 1(SQSTM1)
OTULIN	90268	Homo sapiens	OTU deubiquitinase with linear linkage specificity(OTULIN)
USP14	9097	Homo sapiens	ubiquitin specific peptidase 14(USP14)
LPAR2	9170	Homo sapiens	lysophosphatidic acid receptor 2(LPAR2)
IL1RL1	9173	Homo sapiens	interleukin 1 receptor like 1(IL1RL1)
XPR1	9213	Homo sapiens	xenotropic and polytropic retrovirus receptor 1(XPR1)
METTL18	92342	Homo sapiens	methyltransferase like 18(METTL18)
NOG	9241	Homo sapiens	noggin(NOG)
MSC	9242	Homo sapiens	musculin(MSC)
SPECC1	92521	Homo sapiens	sperm antigen with calponin homology and coiled-coil domains 1(SPECC1)
DNER	92737	Homo sapiens	delta/notch like EGF repeat containing(DNER)
ASIC3	9311	Homo sapiens	acid sensing ion channel subunit 3(ASIC3)
CD163	9332	Homo sapiens	CD163 molecule(CD163)
ZFYVE9	9372	Homo sapiens	zinc finger FYVE-type containing 9(ZFYVE9)
CD28	940	Homo sapiens	CD28 molecule(CD28)
MUC16	94025	Homo sapiens	mucin 16, cell surface associated(MUC16)
FADS2	9415	Homo sapiens	fatty acid desaturase 2(FADS2)
HOMER2	9455	Homo sapiens	homer scaffold protein 2(HOMER2)
HOMER1	9456	Homo sapiens	homer scaffold protein 1(HOMER1)
FHL5	9457	Homo sapiens	four and a half LIM domains 5(FHL5)
CD34	947	Homo sapiens	CD34 molecule(CD34)
CD36	948	Homo sapiens	CD36 molecule(CD36)
ADAMTS4	9507	Homo sapiens	ADAM metallopeptidase with thrombospondin type 1 motif 4(ADAMTS4)
ADAMTS3	9508	Homo sapiens	ADAM metallopeptidase with thrombospondin type 1 motif 3(ADAMTS3)
GTPBP1	9567	Homo sapiens	GTP binding protein 1(GTPBP1)
SNCAIP	9627	Homo sapiens	synuclein alpha interacting protein(SNCAIP)
PDE4DIP	9659	Homo sapiens	phosphodiesterase 4D interacting protein(PDE4DIP)
CD74	972	Homo sapiens	CD74 molecule(CD74)
HDAC4	9759	Homo sapiens	histone deacetylase 4(HDAC4)
ACYP2	98	Homo sapiens	acylphosphatase 2(ACYP2)
XYLB	9942	Homo sapiens	xylulokinase(XYLB)
SLC23A2	9962	Homo sapiens	solute carrier family 23 member 2(SLC23A2)
MT-CO1	4512	Homo sapiens	Cytochrome c oxidase subunit 1
MT-CO2	4513	Homo sapiens	Cytochrome c oxidase subunit 2
CCS	9973	Homo sapiens	copper chaperone for superoxide dismutase(CCS)

## Sheet: Table S4
Supplementary Table 4.The common genes between IS-associated genes, targets of SAFI and SAFI components'targets
Symbol	Gene ID	Species	Gene Name
CRP	1401	Homo sapiens	C-reactive protein(CRP)
APP	351	Homo sapiens	amyloid beta precursor protein(APP)
HMGB1	3146	Homo sapiens	high mobility group box 1(HMGB1)
PTGS2	5743	Homo sapiens	prostaglandin-endoperoxide synthase 2(PTGS2)
MPO	4353	Homo sapiens	myeloperoxidase(MPO)
TNF	7124	Homo sapiens	tumor necrosis factor(TNF)
AGER	177	Homo sapiens	advanced glycosylation end-product specific receptor(AGER)
RELA	5970	Homo sapiens	RELA proto-oncogene, NF-kB subunit(RELA)
ICAM1	3383	Homo sapiens	intercellular adhesion molecule 1(ICAM1)
CASP8	841	Homo sapiens	caspase 8(CASP8)
CASP3	836	Homo sapiens	caspase 3(CASP3)
CCL2	6347	Homo sapiens	C-C motif chemokine ligand 2(CCL2)
MAPK1	5594	Homo sapiens	mitogen-activated protein kinase 1(MAPK1)
HMOX1	3162	Homo sapiens	heme oxygenase 1(HMOX1)
MAPK3	5595	Homo sapiens	mitogen-activated protein kinase 3(MAPK3)
IL10	3586	Homo sapiens	interleukin 10(IL10)
NQO1	1728	Homo sapiens	NAD(P)H quinone dehydrogenase 1(NQO1)
EDN1	1906	Homo sapiens	endothelin 1(EDN1)
VCAM1	7412	Homo sapiens	vascular cell adhesion molecule 1(VCAM1)
ANGPT1	284	Homo sapiens	angiopoietin 1(ANGPT1)
BDNF	627	Homo sapiens	brain derived neurotrophic factor(BDNF)
NGF	4803	Homo sapiens	nerve growth factor(NGF)
MAPK14	1432	Homo sapiens	mitogen-activated protein kinase 14(MAPK14)
MMP9	4318	Homo sapiens	matrix metallopeptidase 9(MMP9)
SIRT1	23411	Homo sapiens	sirtuin 1(SIRT1)
NFKB1	4790	Homo sapiens	nuclear factor kappa B subunit 1(NFKB1)
GFAP	2670	Homo sapiens	glial fibrillary acidic protein(GFAP)
VEGFA	7422	Homo sapiens	vascular endothelial growth factor A(VEGFA)
IL1A	3552	Homo sapiens	interleukin 1 alpha(IL1A)
OCLN	100506658	Homo sapiens	occludin(OCLN)
IL6	3569	Homo sapiens	interleukin 6(IL6)
TRAF6	7189	Homo sapiens	TNF receptor associated factor 6(TRAF6)
IL1B	3553	Homo sapiens	interleukin 1 beta(IL1B)
CAT	847	Homo sapiens	catalase(CAT)
BCL2	596	Homo sapiens	BCL2 apoptosis regulator(BCL2)
TP53	7157	Homo sapiens	tumor protein p53(TP53)
TLR4	7099	Homo sapiens	toll like receptor 4(TLR4)
NFE2L2	4780	Homo sapiens	NFE2 like bZIP transcription factor 2(NFE2L2)

## Sheet: TableS5
Supplementary Table 5. Differentially expressed genes in the GEO dataset GSE22255
Symbol	Gene ID	FoldChange(cases vs. controls)	Regulation
DHRS10	51171	1.2	up
GRIN1	2902	1.2	up
PTCRA	171558	1.2	up
RP11-125A7.3	NA	1.2	up
SH3D19	152503	1.2	up
SSU72	29101	1.2	up
TK2	7084	1.2	up
WHDC1	123720	1.2	up
ARHGAP21	57584	1.21	up
CCL7	6354	1.21	up
CD55	1604	1.21	up
CSDA	8531	1.21	up
EP300	2033	1.21	up
FSCN1	6624	1.21	up
HNRPC	3183	1.21	up
INTS6	26512	1.21	up
LOC648390	NA	1.21	up
MTHFD2L	441024	1.21	up
RAB30	27314	1.21	up
SERPINB8	5271	1.21	up
SIPA1L3	23094	1.21	up
SLC6A4	6532	1.21	up
STK32B	55351	1.21	up
TIPARP	25976	1.21	up
UBB	7314	1.21	up
ACTN1	87	1.22	up
BNIP3L	665	1.22	up
CLEC2L	154790	1.22	up
LMNA	4000	1.22	up
LOC340107	340107	1.22	up
MAP2K3	5606	1.22	up
PLOD2	5352	1.22	up
SGK	6446	1.22	up
TRA	6955	1.22	up
C9orf30	91283	1.23	up
DNHD2	201625	1.23	up
HBLD2	81689	1.23	up
NDST1	3340	1.23	up
SAV1	60485	1.23	up
SLC6A6	6533	1.23	up
ADORA2A	135	1.24	up
C14orf64	388011	1.24	up
CETP	1071	1.24	up
ENDOD1	23052	1.24	up
FAM69B	138311	1.24	up
LRRFIP2	9209	1.24	up
PGRMC1	10857	1.24	up
SPSB1	80176	1.24	up
SUCNR1	56670	1.24	up
USP12	219333	1.24	up
ZNF659	79750	1.24	up
C15orf26	161502	1.25	up
DKFZp313A2432	NA	1.25	up
FLJ39779	NA	1.25	up
FNBP1L	54874	1.25	up
FOXO3A	2309	1.25	up
MGC15523	NA	1.25	up
PPM1A	5494	1.25	up
SPOCD1	90853	1.25	up
TTMB	399474	1.25	up
ANK1	286	1.255	up
C8orf42	157695	1.255	up
ARHGEF12	23365	1.26	up
C1orf198	84886	1.26	up
GADD45A	1647	1.26	up
GYPC	2995	1.26	up
LEFTY1	10637	1.26	up
LOC646561	NA	1.26	up
NP	4860	1.26	up
PRKY	5616	1.26	up
RUNX1	861	1.26	up
SLC35D3	340146	1.26	up
SSFA2	6744	1.26	up
GAS2L1	10634	1.265	up
ADI1	55256	1.27	up
C6orf145	221749	1.27	up
CXorf6	10046	1.27	up
FAM81B	153643	1.27	up
LY6G5C	80741	1.27	up
SMOX	54498	1.27	up
ARHGAP18	93663	1.28	up
GYPA	2993	1.28	up
HIVEP1	3096	1.28	up
KYNU	8942	1.28	up
LOC642351	NA	1.28	up
NAP1L1	4673	1.28	up
TRIP10	9322	1.28	up
LOC401093	401093	1.285	up
ACVR2A	92	1.29	up
COL6A3	1293	1.29	up
DGKG	1608	1.29	up
HMBOX1	79618	1.29	up
MGC5618	NA	1.29	up
MPP1	4354	1.29	up
RSU1	6251	1.29	up
ZFHX1B	9839	1.29333	up
VASH1	22846	1.295	up
ARL5B	221079	1.3	up
CYLD	1540	1.3	up
GP9	2815	1.3	up
IGF2BP2	10644	1.3	up
KIAA1211	57482	1.3	up
MGC9913	NA	1.3	up
SPG3A	51062	1.3	up
TM6SF1	53346	1.3	up
TMCC2	9911	1.3	up
WHDC1L2	440253	1.3075	up
ANKRD9	122416	1.31	up
C14orf45	80127	1.31	up
CML2	51471	1.31	up
EIF1B	10289	1.31	up
GRAP2	9402	1.31	up
HIST1H4H	8365	1.31	up
MAX	4149	1.31	up
MXI1	4601	1.31	up
PRTFDC1	56952	1.31	up
TSC22D1	8848	1.31	up
WHDC1L1	339005	1.31167	up
CLIC4	25932	1.32	up
GUCY1A3	2982	1.32	up
MGLL	11343	1.32	up
PRO1843	1975	1.32	up
SIAH2	6478	1.32	up
SLC22A4	6583	1.32	up
FKBP1B	2281	1.33	up
NFKBIA	4792	1.33	up
PCYT1B	9468	1.33	up
EGF	1950	1.35	up
MBNL1	4154	1.35	up
MMD	23531	1.35	up
SEC14L5	9717	1.35	up
ESAM	90952	1.36	up
VEPH1	79674	1.36	up
TAL1	6886	1.36333	up
CASP6	839	1.365	up
SOD2	6648	1.365	up
UTY	7404	1.365	up
CDC14B	8555	1.36667	up
CXCL2	2920	1.37	up
PEAR1	375033	1.37	up
TMEM40	55287	1.37	up
JAM3	83700	1.38	up
KLF1	10661	1.38	up
LOC649524	NA	1.38	up
MOP-1	NA	1.38	up
NUDT4	11163	1.38	up
NUDT4P1	440672	1.38	up
HDGFRP3	50810	1.385	up
IBRDC2	255488	1.39	up
LEPR	3953	1.39	up
NGFRAP1	27018	1.39	up
TPM1	7168	1.39	up
FHL1	2273	1.3925	up
PARVB	29780	1.4	up
TBXA2R	6915	1.4	up
GRB14	2888	1.41	up
MLH3	27030	1.415	up
PBX1	5087	1.415	up
BMP6	654	1.42	up
HIST1H2BC	3017	1.42	up
MSRB3	253827	1.42	up
RNF11	26994	1.42	up
ITGB5	3693	1.425	up
SYTL4	94121	1.43	up
ATXN1	6310	1.44	up
LTBP1	4052	1.44	up
PDGFA	5154	1.44	up
SESN3	143686	1.44	up
HRASLS	57110	1.45	up
TFPI	7035	1.45	up
AHR	196	1.46	up
CLDN5	7122	1.46	up
GFI1B	8328	1.46	up
MRPL43	84545	1.46	up
TSPAN33	340348	1.46	up
EPB49	2039	1.47	up
FLJ11795	NA	1.47	up
SLC25A37	51312	1.475	up
ACSBG1	23205	1.48	up
ARG2	384	1.48	up
C21orf57	54059	1.48	up
CLU	1191	1.48	up
HNRPA3	10151	1.49	up
LOC642252	NA	1.49	up
CMTM5	116173	1.5	up
PPP1R15A	23645	1.5	up
ITGB3	3690	1.506	up
ACRBP	84519	1.51	up
CA2	760	1.51	up
RIS1	7386	1.51	up
TNFSF4	7292	1.51	up
CYorf15B	246126	1.51333	up
PHLDA1	22822	1.515	up
PTGS1	5742	1.515	up
C5orf4	10826	1.52	up
FLJ16341	NA	1.52	up
PF4	5196	1.52	up
SDCCAG8	10806	1.52	up
TTTY15	64595	1.52	up
ABLIM3	22885	1.53	up
TTC7B	145567	1.54	up
HSPC159	29094	1.545	up
LOC652226	NA	1.55	up
SDC4	6385	1.55	up
CTDSPL	10217	1.56	up
MGC39372	NA	1.56	up
C6orf21	259215	1.57	up
CABP3	56344	1.57	up
CABP5	56344	1.57	up
GMPR	2766	1.57	up
RFFL	117584	1.57	up
ANKRD28	23243	1.58	up
MFAP3L	9848	1.58	up
OSR2	116039	1.58	up
Ells1	222166	1.59	up
GGTA1	2681	1.59	up
RASGEF1B	153020	1.59	up
WASF3	10810	1.59	up
44444	NA	1.6	up
AQP10	89872	1.6	up
GNAZ	2781	1.6	up
GP1BB	2812	1.6	up
MGC13057	NA	1.6	up
VIM	7431	1.6	up
SPARC	6678	1.605	up
NRGN	4900	1.61	up
PCSK6	5046	1.61	up
C19orf33	64073	1.62	up
TMEM107	84314	1.62	up
TBC1D22A	25771	1.63	up
USP9Y	8287	1.63	up
CYorf15A	246126	1.64	up
HEMGN	55363	1.64	up
SELP	6403	1.64	up
MYLK	4638	1.65	up
PTX3	5806	1.65	up
PVALB	5816	1.65	up
CTTN	2017	1.6575	up
FLJ36644	NA	1.66	up
ETS2	2114	1.67	up
RHOBTB1	9886	1.67	up
SDPR	8436	1.685	up
SERPINB2	5055	1.69	up
ALOX12	239	1.7	up
RAD50	10111	1.7	up
MPL	4352	1.71	up
RGC32	28984	1.71	up
TGFB1I1	7041	1.72	up
TREML1	340205	1.72	up
CALD1	800	1.73	up
DNM3	26052	1.73	up
PDE5A	8654	1.73	up
EIF1AY	9086	1.76	up
NFKBIZ	64332	1.76	up
PROS1	5627	1.76	up
ELOVL7	79993	1.78	up
F13A1	2162	1.78	up
TUBB1	81027	1.78	up
LCN2	3934	1.79	up
F3	2152	1.8	up
GNG11	2791	1.8	up
PRKAR2B	5577	1.81	up
CXorf20	139105	1.84	up
SMCY	8284	1.84	up
SH3BGRL2	83699	1.85	up
ITGA2B	3674	1.86667	up
C12orf39	80763	1.89	up
OR2W3	343171	1.95	up
ZFY	7544	2.19	up
DDX3Y	8653	2.23333	up
TNF	7124	2.24	up
MYL9	10398	2.26	up
CCL20	6364	2.32	up
CXCL5	6374	2.435	up
HLA-DRB1	3123	2.63	up
HLA-DRB3	3125	2.63	up
HLA-DRB4	3126	2.63	up
RPS4Y1	6192	3.09	up
PRSS1	5644	3.31	up
IGH	3492	-2.53	down
IGHG2	3501	-2.53	down
IGHG3	3502	-2.53	down
IGHM	3507	-2.53	down
TNFRSF17	608	-2.42	down
IGHA2	3494	-2.38	down
XIST	7503	-2.00714	down
IGHA1	3493	-1.835	down
IGHG1	3500	-1.83	down
IGJ	3512	-1.73	down
IGKC	3514	-1.655	down
IGL	3535	-1.63375	down
CLEC2B	9976	-1.63	down
IGLJ3	28831	-1.625	down
DDX58	23586	-1.605	down
IGKV1-5	28299	-1.605	down
COL13A1	1305	-1.6	down
LOC96610	96610	-1.6	down
IGLC1	3537	-1.5925	down
IGLC2	3538	-1.5925	down
IGLV2-14	28815	-1.5925	down
IGLV3-25	28793	-1.5925	down
IGLV4-3	28786	-1.56	down
CLEC4C	170482	-1.54	down
LOC651961	28875	-1.54	down
USP18	11274	-1.53	down
KIAA0674	23307	-1.52	down
ISG15	9636	-1.5	down
OAS1	4938	-1.49	down
PACAP	116	-1.49	down
UBE1L2	55236	-1.485	down
CTA-246H3.1	NA	-1.48	down
LOC389834	389834	-1.48	down
AIM2	9447	-1.47	down
GPM6B	2824	-1.47	down
CARD12	58484	-1.46	down
HEATR3	55027	-1.46	down
CD38	952	-1.45	down
IGHD	3495	-1.45	down
IGKV1D-13	28902	-1.45	down
LOC649876	NA	-1.45	down
NCAM1	4684	-1.44333	down
ZNF403	79893	-1.44	down
SRR	63826	-1.43	down
FAM82B	51115	-1.42	down
LOC339803	339803	-1.42	down
LOC389830	100132288	-1.42	down
LOC644450	NA	-1.42	down
THOC4	10189	-1.42	down
NUPL1	9818	-1.41	down
CTSL	1514	-1.4	down
MORF4L2	9643	-1.4	down
RHOBTB3	22836	-1.4	down
TXNDC5	81567	-1.4	down
LY6E	4061	-1.39	down
LGALS3BP	3959	-1.38	down
LILRA4	23547	-1.38	down
SLFN5	162394	-1.38	down
RYR1	6261	-1.37	down
CD300A	11314	-1.365	down
C3orf23	285343	-1.36	down
COLQ	8292	-1.36	down
FOSL2	2355	-1.36	down
IHPK2	51447	-1.36	down
ZNF294	26046	-1.36	down
ATP8B4	79895	-1.35	down
HERC5	51191	-1.35	down
IFNGR1	3459	-1.35	down
NDUFA5	4698	-1.35	down
RAB38	23682	-1.35	down
CMKLR1	1240	-1.345	down
LOC642398	NA	-1.345	down
HIP1	3092	-1.34	down
LOC552889	552889	-1.34	down
STAT2	6773	-1.34	down
ZNF677	342926	-1.335	down
CBR1	873	-1.33	down
SAMD9L	219285	-1.33	down
TP53	7157	-1.33	down
WSB1	26118	-1.33	down
KMO	8564	-1.32	down
SLAMF7	57823	-1.32	down
ST8SIA4	7903	-1.32	down
GNGT2	2793	-1.315	down
IFI35	3430	-1.31	down
MRVI1	10335	-1.31	down
N4BP2	55728	-1.31	down
OGDH	4967	-1.31	down
PFKFB2	5208	-1.31	down
BRCC3	79184	-1.3	down
FLJ20035	NA	-1.3	down
LOC440309	NA	-1.3	down
PLAC8	51316	-1.3	down
ZCCHC6	79670	-1.3	down
OAS2	4939	-1.297	down
ABHD11	83451	-1.29	down
CCDC75	253635	-1.29	down
FBXO31	79791	-1.29	down
HMMR	3161	-1.29	down
IRF7	3665	-1.29	down
RHOU	58480	-1.29	down
SERPINF1	5176	-1.29	down
TRIM34	53840	-1.29	down
TRIM6-TRIM34	445372	-1.29	down
C1orf174	339448	-1.28	down
HSPA4	3308	-1.28	down
NMUR1	10316	-1.28	down
NPTN	27020	-1.28	down
PROSC	11212	-1.28	down
BHLHB8	168620	-1.27	down
BRAP	8315	-1.27	down
C9orf64	84267	-1.27	down
DOCK11	139818	-1.27	down
FUT11	170384	-1.27	down
GIMAP8	155038	-1.27	down
KL	9365	-1.27	down
KLHDC4	54758	-1.27	down
LOC285972	285972	-1.27	down
LOC653352	728689	-1.27	down
NADK	65220	-1.27	down
PPP2R5C	5527	-1.27	down
APBB1IP	54518	-1.26	down
CNOT3	4849	-1.26	down
ECT2	1894	-1.26	down
FBXO38	81545	-1.26	down
FDXR	2232	-1.26	down
FLJ20097	NA	-1.26	down
GTF2E1	2960	-1.26	down
IFI16	3428	-1.26	down
IL10	3586	-1.26	down
ITIH4	3700	-1.26	down
KIAA1618	57674	-1.26	down
LOC285016	285016	-1.26	down
LZTFL1	54585	-1.26	down
MBD1	4152	-1.26	down
NUSAP1	51203	-1.26	down
RNF36	140691	-1.26	down
SARS	6301	-1.26	down
SERTAD3	29946	-1.26	down
TGFA	7039	-1.26	down
ZNF710	374655	-1.26	down
GART	2618	-1.255	down
ACVR1B	91	-1.25	down
ARL17P1	51326	-1.25	down
C10orf28	27291	-1.25	down
CENPB	1059	-1.25	down
ELAC1	55520	-1.25	down
FOXRED1	55572	-1.25	down
INTS7	25896	-1.25	down
KDELR2	11014	-1.25	down
KIAA0984	NA	-1.25	down
NR1H3	10062	-1.25	down
RPE	6120	-1.25	down
SNAP29	9342	-1.25	down
TNFRSF18	8784	-1.25	down
TPM3	7170	-1.25	down
TRAPPC4	51399	-1.25	down
TUBGCP3	10426	-1.25	down
UBTF	7343	-1.25	down
ZNF673	55634	-1.25	down
ZNF674	641339	-1.25	down
FAM118B	79607	-1.245	down
ACSL3	2181	-1.24	down
AGPS	8540	-1.24	down
BLM	641	-1.24	down
FAM98A	25940	-1.24	down
FUS	2521	-1.24	down
GOLGA2	2801	-1.24	down
HLA-A	3105	-1.24	down
IQCG	84223	-1.24	down
JARID1A	214899	-1.24	down
LOC158563	1184	-1.24	down
LOC91316	91316	-1.24	down
MAF	4094	-1.24	down
PHF23	79142	-1.24	down
PPP2R1B	5519	-1.24	down
PUS7L	83448	-1.24	down
SP1	6667	-1.24	down
SYNGR1	9145	-1.24	down
TLR3	7098	-1.24	down
ZBP1	81030	-1.24	down
ZNF669	79862	-1.24	down
PML	5371	-1.235	down
ACP2	53	-1.23	down
BARD1	580	-1.23	down
CCDC50	152137	-1.23	down
COMMD5	28991	-1.23	down
FAM119A	151194	-1.23	down
FBXO22	26263	-1.23	down
FLJ10292	NA	-1.23	down
GTF2H2	2966	-1.23	down
HIBCH	26275	-1.23	down
IFIT5	24138	-1.23	down
ISGF3G	10379	-1.23	down
PTPRN2	5799	-1.23	down
REC8L1	9985	-1.23	down
SPCS3	60559	-1.23	down
SYNJ1	8867	-1.23	down
TMTC4	84899	-1.23	down
TOR1AIP1	26092	-1.23	down
USP30	84749	-1.23	down
WDSUB1	151525	-1.23	down
ZDHHC21	340481	-1.23	down
ARHGAP10	79658	-1.22	down
ARHGEF9	23229	-1.22	down
BAG5	9529	-1.22	down
BSPRY	54836	-1.22	down
CD164	8763	-1.22	down
DAB1	1600	-1.22	down
DNAJC17	55192	-1.22	down
GLT25D1	79709	-1.22	down
HECTD1	25831	-1.22	down
HIST1H4J	8363	-1.22	down
HIST1H4K	8362	-1.22	down
KIAA1961	NA	-1.22	down
LOC554203	554203	-1.22	down
MFN1	55669	-1.22	down
MTIF2	4528	-1.22	down
NCOA2	10499	-1.22	down
OMA1	115209	-1.22	down
PSME3	10197	-1.22	down
RGS2	5997	-1.22	down
RSNL2	79745	-1.22	down
RUFY3	22902	-1.22	down
STT3A	3703	-1.22	down
TMEM104	54868	-1.22	down
UBLCP1	134510	-1.22	down
XRCC4	7518	-1.22	down
XRCC6BP1	91419	-1.22	down
ABI3	51225	-1.21	down
API5	8539	-1.21	down
ATG16L2	89849	-1.21	down
BCL2L11	10018	-1.21	down
C1orf112	55732	-1.21	down
C6orf57	135154	-1.21	down
CHD9	80205	-1.21	down
DNAJC15	29103	-1.21	down
EDG2	1902	-1.21	down
ETFDH	2110	-1.21	down
FNDC3B	64778	-1.21	down
GALC	2581	-1.21	down
GOSR2	9570	-1.21	down
HERC6	55008	-1.21	down
IFITM2	10581	-1.21	down
IFNAR2	3455	-1.21	down
KIAA1033	23325	-1.21	down
LIM2	3982	-1.21	down
LOC221955	221955	-1.21	down
PDIA6	10130	-1.21	down
PIK3CG	5294	-1.21	down
PPP1R3D	5509	-1.21	down
RABL4	11020	-1.21	down
RARSL	57038	-1.21	down
SIPA1L1	26037	-1.21	down
SPFH2	11160	-1.21	down
SYK	6850	-1.21	down
TP53RK	112858	-1.21	down
TRIM14	9830	-1.21	down
UTRN	7402	-1.21	down
VRK2	7444	-1.21	down
WDR41	55255	-1.21	down
ZNF57	126295	-1.21	down
ZWILCH	55055	-1.21	down
ABHD2	11057	-1.2	down
ARNTL	406	-1.2	down
C10orf70	55847	-1.2	down
C6orf199	221264	-1.2	down
DDAH2	23564	-1.2	down
DKFZP686A10121	NA	-1.2	down
KIAA1429	25962	-1.2	down
MICA	100507436	-1.2	down
PAM	5066	-1.2	down
PARP12	64761	-1.2	down
PDIA4	9601	-1.2	down
RAD51L1	5890	-1.2	down
RGS17	26575	-1.2	down
SMAD5	4090	-1.2	down
SRPRB	58477	-1.2	down
U2AF1L2	8233	-1.2	down
ZNF415	55786	-1.2	down

## Sheet: TableS6 
Supplementary Table 6.Sizes of datasets for validation in this study, and the number and percentage of genes of these datasets included in the largest connected commponent(GSC) of Human signiling network.
DataSet	All Genes	Genes in GSC*	Percentage
Human signaling network	7118	4317	0.6065
DisGeNET Disease genes	1159	601	0.5186
GSE22255 up genes	279	89	0.319
GSE22255 down genes	280	68	0.2429
GSC is used as the background in SRWR analysis
